# Supplementary material for: PIEZO1 Mediates Apoptosis of Endothelial Cells via Enhancing HMGA2 Expression Under Simulated Microgravity
Source: Int J Mol Sci. 2026 Jan 30;27(3):1425. doi: 10.3390/ijms27031425 (PMC12898271; doi:10.3390/ijms27031425)
Supplement: Supplementary file 1 [file ijms-27-01425-s001.zip]

Archive with 1 entries (1 files):
- ijms-4091321-supplementary.xlsx
