# Supplementary material for: PIEZO1 Mediates Apoptosis of Endothelial Cells via Enhancing HMGA2 Expression Under Simulated Microgravity
Source: Int J Mol Sci. 2026 Jan 30;27(3):1425. doi: 10.3390/ijms27031425 (PMC12898271; doi:10.3390/ijms27031425)
Supplement: Supplementary file 1 [file ijms-27-01425-s001.zip › ijms-4091321-supplementary.xlsx]

## Sheet: annotation
Protein accession	Protein description	Gene name	MW [kDa]	Coverage [%]	Peptides	Unique peptides	Intensity Con+si-NC1	Intensity Con+si-NC2	Intensity Con+si-NC3	Intensity MG+si-NC1	Intensity MG+si-NC2	Intensity MG+si-NC3	Intensity MG+si-PIEZO1	Intensity MG+si-PIEZO2	Intensity MG+si-PIEZO3	Con+si-NC1	Con+si-NC2	Con+si-NC3	MG+si-NC1	MG+si-NC2	MG+si-NC3	MG+si-PIEZO11	MG+si-PIEZO12	MG+si-PIEZO13	MG+si-PIEZO2/Con+si-NC Ratio	MG+si-PIEZO2/Con+si-NC P value	MG+si-NC/Con+si-NC Ratio	MG+si-NC/Con+si-NC P value	MG+si-PIEZO1/MG+si-NC Ratio	MG+si-PIEZO1/MG+si-NC P value
P05161	Ubiquitin-like protein ISG15 OS=Homo sapiens OX=9606 GN=ISG15 PE=1 SV=5	ISG15	17.8875	15.8	3	3	8881.6	9338.17	9571.28	6016.68	6763.8	6609.43	9528.64	9534.89	10222.1	1.04535	1.09909	1.12653	0.708154	0.796089	0.77792	1.12151	1.12224	1.20312	1.05378	0.177961	0.697703	0.00101088	1.51035	0.000639741
Q8NF37	Lysophosphatidylcholine acyltransferase 1 OS=Homo sapiens OX=9606 GN=LPCAT1 PE=1 SV=2	LPCAT1	59.1514	25.8	15	15	14488.3	13648.1	14127.3	17470.9	16783.9	17276.7	23313.7	23607.7	24090.6	0.791195	0.745312	0.771483	0.954074	0.916554	0.943469	1.27314	1.2892	1.31557	1.68021	1.25106e-05	1.21929	0.000704972	1.37803	3.06225e-05
Q6IA86	Elongator complex protein 2 OS=Homo sapiens OX=9606 GN=ELP2 PE=1 SV=2	ELP2	92.5	16.1	10	10	8967.9	9811.9	9936.59	7796.01	7364.67	7857.43	9641.67	9222.79	9438.74	1.00841	1.10332	1.11734	0.876638	0.828135	0.883545	1.08418	1.03708	1.06136	0.985611	0.714943	0.801567	0.00446702	1.22961	0.00101091
P80723	Brain acid soluble protein 1 OS=Homo sapiens OX=9606 GN=BASP1 PE=1 SV=2	BASP1	22.6934	71.4	13	13	9536.4	7750.97	7716.53	10506.5	11211	11602.2	6097.51	6044.08	6083.22	1.12122	0.911303	0.907253	1.23527	1.31811	1.3641	0.7169	0.710619	0.71522	0.728878	0.0112218	1.33258	0.0183149	0.546968	3.26123e-05
O43657	Tetraspanin-6 OS=Homo sapiens OX=9606 GN=TSPAN6 PE=1 SV=1	TSPAN6	27.5633	7.8	2	2	12092.8	9393.23	9845.51	14006.8	12951.8	14255	10996.8	9018.13	10456.7	1.05648	0.820634	0.860147	1.22369	1.13153	1.24538	0.960731	0.787863	0.913541	0.972553	0.809494	1.3154	0.0281102	0.739359	0.0101412
P07741	Adenine phosphoribosyltransferase OS=Homo sapiens OX=9606 GN=APRT PE=1 SV=2	APRT	19.6078	23.9	4	4	61668.4	68880.4	68580.6	49090.2	43773.2	48392.8	76417.4	78999.3	74679.7	0.972889	1.08667	1.08194	0.774453	0.690572	0.763452	1.20557	1.2463	1.17816	1.15551	0.0214086	0.709369	0.00254877	1.62893	0.00024692
P20585	DNA mismatch repair protein Msh3 OS=Homo sapiens OX=9606 GN=MSH3 PE=1 SV=4	MSH3	127.412	16.8	14	14	2552.74	2833.59	2747.37	3545.56	3362.85	3285.18	2436.85	2939.11	2751.16	0.868462	0.96401	0.934678	1.20623	1.14407	1.11764	0.829036	0.999906	0.935967	0.99919	0.966194	1.25325	0.00411689	0.797277	0.0181469
P63218	Guanine nucleotide-binding protein G(I)/G(S)/G(O) subunit gamma-5 OS=Homo sapiens OX=9606 GN=GNG5 PE=1 SV=3	GNG5	7.31847	20.6	2	2	36189.1	37948.6	36931.1	28432.8	31120.7	24924	44130.7	38037.3	41889.2	1.01908	1.06863	1.03998	0.800666	0.876355	0.701858	1.24272	1.07113	1.17959	1.11694	0.0755171	0.760587	0.0135724	1.46852	0.00765805
P25942	Tumor necrosis factor receptor superfamily member 5 OS=Homo sapiens OX=9606 GN=CD40 PE=1 SV=1	CD40	30.619	30.7	5	5	9305.94	8777.78	8213.6	11475.8	10598.1	10919.8	9071.02	8364.82	9277.46	0.973828	0.918559	0.859519	1.20089	1.10905	1.14271	0.949244	0.875344	0.970848	1.01582	0.754711	1.25464	0.00605807	0.809647	0.00563727
P02751	Fibronectin OS=Homo sapiens OX=9606 GN=FN1 PE=1 SV=5	FN1	272.32	8.9	18	18	18202.3	18387.6	17594.2	3470.65	3741.54	3771.55	6451.19	6344.03	6362.76	1.94271	1.96249	1.87781	0.370419	0.39933	0.402533	0.688528	0.677091	0.67909	0.353572	2.14789e-07	0.202711	7.1247e-07	1.74421	3.25356e-05
P07093	Glia-derived nexin OS=Homo sapiens OX=9606 GN=SERPINE2 PE=1 SV=1	SERPINE2	44.0022	4.5	2	2	7610.11	7341.41	8385.7	10327	10498.9	9845.47	5354.87	6158.86	5903.56	0.95891	0.925052	1.05664	1.30125	1.32291	1.24058	0.674738	0.776045	0.743877	0.746331	0.00698018	1.31427	0.0034053	0.567868	0.000241843
P22626	Heterogeneous nuclear ribonucleoproteins A2/B1 OS=Homo sapiens OX=9606 GN=HNRNPA2B1 PE=1 SV=2	HNRNPA2B1	37.4297	62.6	19	19	45976.2	50943.7	48693.1	61323.7	60096.6	61021.8	51022.9	49223.6	51000.1	0.863309	0.956586	0.914326	1.15149	1.12845	1.14583	0.958073	0.924288	0.957645	1.03869	0.292889	1.25292	0.00171822	0.829012	0.000149131
Q6IPR1	Electron transfer flavoprotein regulatory factor 1 OS=Homo sapiens OX=9606 GN=ETFRF1 PE=1 SV=2	ETFRF1	10.8638	10	1	1	1459.03	1246.59	1298.03	921.904	853.564		1791.19	1831.03	2230.01	1.00352	0.8574	0.89278	0.634082	0.587078		1.23197	1.25937	1.53379	1.46172	0.0109936	0.665193	0.00913492	2.19744	0.00367124
Q96J84	Kin of IRRE-like protein 1 OS=Homo sapiens OX=9606 GN=KIRREL1 PE=1 SV=2	KIRREL1	83.5358	11.6	6	6	9819.64	8970.37	9412.03	12618.7	12710.9	12483.2	9454.59	10682	10266.5	0.916601	0.837327	0.878554	1.17788	1.18648	1.16523	0.882526	0.997095	0.958309	1.07804	0.168757	1.34078	0.000384419	0.80404	0.00379294
P02792	Ferritin light chain OS=Homo sapiens OX=9606 GN=FTL PE=1 SV=2	FTL	20.0197	23.4	3	3	12097.3	12627	12191.5	9729.01	9435.66	9419.44	14161.3	13726	14391.7	1.01017	1.05441	1.01804	0.812414	0.787917	0.786563	1.18253	1.14618	1.20177	1.14528	0.00210152	0.774305	0.000110104	1.47911	2.326e-05
Q9Y241	HIG1 domain family member 1A, mitochondrial OS=Homo sapiens OX=9606 GN=HIGD1A PE=1 SV=1	HIGD1A	10.1429	29	2	1	27129.1	28596.5	27044.2	22982.8	21488.4	23057.4	16499.1	19765.2	18032.1	1.19339	1.25794	1.18966	1.011	0.945261	1.01428	0.725785	0.86946	0.793219	0.655992	0.00154455	0.81586	0.00223369	0.80405	0.0180515
O95297	Myelin protein zero-like protein 1 OS=Homo sapiens OX=9606 GN=MPZL1 PE=1 SV=1	MPZL1	29.0822	25.7	5	5	24259.8	24094.8	24937.9	30592.4	30071	31250.2	24915.2	25269.4	25237.2	0.90737	0.901197	0.932733	1.14422	1.12472	1.16882	0.931883	0.945129	0.943924	1.02905	0.0659611	1.25406	0.000121662	0.820573	7.96205e-05
O60925	Prefoldin subunit 1 OS=Homo sapiens OX=9606 GN=PFDN1 PE=1 SV=2	PFDN1	14.2105	55.7	6	6	26786.4	25343	25574	11658.2	11311.1	11502.3	22681.5	22627.4	21728.8	1.34521	1.27272	1.28432	0.585471	0.56804	0.577643	1.13906	1.13634	1.09121	0.862737	0.00261316	0.443631	1.88416e-06	1.94472	2.23179e-06
P17174	Aspartate aminotransferase, cytoplasmic OS=Homo sapiens OX=9606 GN=GOT1 PE=1 SV=3	GOT1	46.2475	39.7	11	11	8099.92	9749.73	9401.65	7411.94	6441.04	7481.78	9040.05	9536	9429.68	0.95179	1.14565	1.10475	0.870948	0.756862	0.879155	1.06226	1.12054	1.10804	1.02768	0.635636	0.78289	0.0307838	1.31268	0.00582776
Q9UK76	Jupiter microtubule associated homolog 1 OS=Homo sapiens OX=9606 GN=JPT1 PE=1 SV=3	JPT1	16.0145	46.1	4	4	69785.1	72236.5	75250.5	49814.5	47859.1	48129.5	62095.7	59296.5	57154.7	1.1596	1.20034	1.25042	0.827754	0.795263	0.799756	1.03183	0.985315	0.949726	0.821766	0.00374243	0.671062	9.23564e-05	1.22458	0.00171413
Q15424	Scaffold attachment factor B1 OS=Homo sapiens OX=9606 GN=SAFB PE=1 SV=4	SAFB	102.642	15.1	14	14	9862.43	10223.9	10495.6	12304.3	12083.7	12390.3	9813.42	9682.21	9944	0.916963	0.95057	0.975832	1.144	1.12348	1.15199	0.912407	0.900207	0.924547	0.962648	0.126172	1.20261	0.000695004	0.800463	3.18882e-05
Q9BQ49	Small integral membrane protein 7 OS=Homo sapiens OX=9606 GN=SMIM7 PE=1 SV=2	SMIM7	8.63129	24	3	3	3231.36	2994.32	2504.56	981.424	1378.98	1371.54	2132.8	1991.91	2284.45	1.54108	1.42803	1.19446	0.468054	0.657655	0.654107	1.01716	0.949969	1.08949	0.734134	0.0232014	0.427474	0.00320344	1.71738	0.00984745
P61024	Cyclin-dependent kinases regulatory subunit 1 OS=Homo sapiens OX=9606 GN=CKS1B PE=1 SV=1	CKS1B	9.66017	24.1	2	2	12918.1	13860.2	13341.6	7181.83	6104.17	7132.21	11587.6	10721.4	11121.3	1.23726	1.32748	1.27782	0.687853	0.584639	0.683101	1.10983	1.02686	1.06516	0.83326	0.00382364	0.50893	0.000283337	1.63728	0.00100679
P49427	Ubiquitin-conjugating enzyme E2 R1 OS=Homo sapiens OX=9606 GN=CDC34 PE=1 SV=2	CDC34	26.7368	21.2	5	4	10407.3	9596.43	10322.6	7103.33	6578.11	7151.53	10117	9309.93	9904.43	1.16369	1.07302	1.15421	0.794254	0.735526	0.799642	1.13123	1.04098	1.10746	0.967192	0.405574	0.68696	0.000541409	1.40793	0.000729405
P03905	NADH-ubiquinone oxidoreductase chain 4 OS=Homo sapiens OX=9606 GN=MT-ND4 PE=1 SV=1	MT-ND4	51.5809	4.8	2	2	18049	17346.9	16552.8	12895.3	14138.6	13755.7	16905.4	19066.2	16301.8	1.12019	1.07661	1.02733	0.800335	0.877496	0.853733	1.04922	1.18332	1.01175	1.00625	0.935829	0.78519	0.0028293	1.28154	0.0107184
Q5R3F8	Protein phosphatase 1 regulatory subunit 29 OS=Homo sapiens OX=9606 GN=ELFN2 PE=1 SV=1	ELFN2	89.6869	9.1	6	6	2165.26	3021.8	2907.12	4441.24	4024.61	4164.51	7644.7	7258.14	8017.95	0.446493	0.623118	0.59947	0.915819	0.829905	0.858753	1.5764	1.49668	1.65336	2.83176	0.000650058	1.56043	0.0140636	1.81474	0.000127151
Q9P0S2	Cytochrome c oxidase assembly protein COX16 homolog, mitochondrial OS=Homo sapiens OX=9606 GN=COX16 PE=1 SV=1	COX16	12.2933	18.9	2	2	15005.5	17624.9	16212.6	12063.9	13225.3	10445.5	17062.9	14823	16714.7	1.01405	1.19106	1.09562	0.815262	0.893749	0.705895	1.15309	1.00172	1.12955	0.99504	0.944765	0.731627	0.019114	1.36004	0.0189779
P48507	Glutamate--cysteine ligase regulatory subunit OS=Homo sapiens OX=9606 GN=GCLM PE=1 SV=1	GCLM	30.727	12.4	3	3	19186.1	17832.3	17567.7	13440	13145.3	13363.6	15888.2	16870.1	16142.5	1.20385	1.1189	1.1023	0.843303	0.824815	0.83851	0.996921	1.05853	1.01288	0.89585	0.0283018	0.731853	0.000373014	1.22409	0.0004557
P16930	Fumarylacetoacetase OS=Homo sapiens OX=9606 GN=FAH PE=1 SV=2	FAH	46.3743	2.9	1	1	14531.9	18152.6	17386.5	11650.3	12002.5	12461.5	14639.4	14502.9	15293.1	1.00127	1.25075	1.19796	0.802729	0.826992	0.85862	1.00868	0.999275	1.05372	0.887448	0.175628	0.721262	0.0103912	1.23041	0.00122815
Q03405	Urokinase plasminogen activator surface receptor OS=Homo sapiens OX=9606 GN=PLAUR PE=1 SV=1	PLAUR	36.9779	19.4	4	4	4349.19	5704.17	5841.64	7591.35	8656.8	8104.17	5949.66	5301.12	5829.99	0.682785	0.895504	0.917085	1.19177	1.35904	1.27228	0.934043	0.832229	0.915257	1.0746	0.476326	1.53207	0.0130942	0.701402	0.00241847
Q14919	Dr1-associated corepressor OS=Homo sapiens OX=9606 GN=DRAP1 PE=1 SV=3	DRAP1	22.3498	10.2	2	2	32144.9	33851.4	32537.6	25226	25148.2	29149.2	34584.1	31546.2	32675.7	1.04494	1.10041	1.0577	0.820022	0.817495	0.947554	1.12422	1.02547	1.06219	1.00276	0.944862	0.807067	0.013338	1.24248	0.0170137
Q8N392	Rho GTPase-activating protein 18 OS=Homo sapiens OX=9606 GN=ARHGAP18 PE=1 SV=3	ARHGAP18	74.9767	17.3	11	11	9522.33	8933.4	8922.81	7550.35	6931.64	7435.62	10037.5	10210	9375.28	1.08594	1.01878	1.01757	0.861051	0.790493	0.847967	1.14468	1.16436	1.06917	1.08197	0.0805465	0.80054	0.00280131	1.35155	0.00124279
Q9NT62	Ubiquitin-like-conjugating enzyme ATG3 OS=Homo sapiens OX=9606 GN=ATG3 PE=1 SV=1	ATG3	35.8644	11.1	2	2	7480.52	7377.04	6597.74	5182.79	5785.8	5514.66	6773.7	7110.72	6994.45	1.14464	1.1288	1.00956	0.79305	0.885319	0.84383	1.03648	1.08805	1.07026	0.973133	0.573059	0.76826	0.00667444	1.26667	0.00244838
Q02809	Procollagen-lysine,2-oxoglutarate 5-dioxygenase 1 OS=Homo sapiens OX=9606 GN=PLOD1 PE=1 SV=2	PLOD1	83.5502	26	17	17	7126.1	7556.66	8373.04	12207.8	11812.2	11933.4	14149.7	15045.4	14288.9	0.625748	0.663555	0.735242	1.07197	1.03724	1.04788	1.2425	1.32115	1.25471	1.88603	0.00023408	1.55941	0.000750497	1.20945	0.000888182
Q9P0J0	NADH dehydrogenase [ubiquinone] 1 alpha subcomplex subunit 13 OS=Homo sapiens OX=9606 GN=NDUFA13 PE=1 SV=3	NDUFA13	16.6983	30.6	4	4	24561.4	22695	22697.2	15735.5	15677.5	15171.7	18448.7	20385.4	18241.7	1.27324	1.17649	1.1766	0.815715	0.812705	0.786488	0.956363	1.05676	0.945634	0.815909	0.00979075	0.665937	0.000146336	1.22521	0.0055606
O14561	Acyl carrier protein, mitochondrial OS=Homo sapiens OX=9606 GN=NDUFAB1 PE=1 SV=3	NDUFAB1	17.4173	9.6	2	2	6767.93	7530.21	8441.75	5502.63	5323.91	6156.2	7317.7	7163.49	7351.05	0.989545	1.101	1.23428	0.804545	0.778415	0.900105	1.06993	1.04738	1.0748	0.960085	0.598487	0.746826	0.020119	1.28555	0.00478826
Q12929	Epidermal growth factor receptor kinase substrate 8 OS=Homo sapiens OX=9606 GN=EPS8 PE=1 SV=1	EPS8	91.8815	9.9	7	7	3889.89	4006.41	3662.53	4664.04	4979.62	4828.49	3113.37	2980.45	3433.94	0.98454	1.01403	0.926995	1.18048	1.26035	1.2221	0.788001	0.754358	0.869138	0.824284	0.0171777	1.25204	0.00227511	0.658351	0.000799297
Q08345	Epithelial discoidin domain-containing receptor 1 OS=Homo sapiens OX=9606 GN=DDR1 PE=1 SV=1	DDR1	101.128	16.5	14	13	5865.76	6468.34	6414.81	8206.52	8412.92	8131.5	6600	6439.31	6799.18	0.83349	0.919112	0.911506	1.1661	1.19543	1.15544	0.937821	0.914987	0.966123	1.05811	0.177754	1.32013	0.00106725	0.801525	0.000292658
Q9Y316	Protein MEMO1 OS=Homo sapiens OX=9606 GN=MEMO1 PE=1 SV=1	MEMO1	33.7332	40.7	8	8	2924.76	2758.49	3447.28	2144.64	2182.99	1828.17	2468.59	3521.53	3054.72	1.08186	1.02035	1.27513	0.793295	0.807478	0.676234	0.913122	1.3026	1.12993	0.990617	0.906249	0.674201	0.0108535	1.46932	0.0326384
Q8IYB1	Nucleotidyltransferase MB21D2 OS=Homo sapiens OX=9606 GN=MB21D2 PE=1 SV=3	MB21D2	55.8002	8.6	5	5	3914.06	3790.46	3909.18	3148.62	3236.77	3259.32	3873.45	4256.03	4054.41	1.05335	1.02009	1.05204	0.847357	0.871081	0.87715	1.04242	1.14538	1.09112	1.0491	0.179992	0.83046	0.000236906	1.26327	0.00133022
P42574	Caspase-3 OS=Homo sapiens OX=9606 GN=CASP3 PE=1 SV=2	CASP3	31.6079	15.2	3	3	5054.85	4719.57	5049.98	3972.54	3952.91	4254.69	3179.28	3300.1	3452.5	1.23168	1.14998	1.23049	0.967956	0.963173	1.03671	0.774669	0.804109	0.841242	0.669968	0.00026201	0.821627	0.0039284	0.815416	0.00373063
Q9BV20	Methylthioribose-1-phosphate isomerase OS=Homo sapiens OX=9606 GN=MRI1 PE=1 SV=1	MRI1	39.1498	8.7	3	3	7177.92	8088.02	8663.79	6098.04	5716.23	5400.89	7347.23	6506.34	7335.74	1.03637	1.16777	1.2509	0.880453	0.825327	0.779797	1.06081	0.939405	1.05916	0.885481	0.152375	0.719405	0.0073639	1.23085	0.0177897
P28290	Protein ITPRID2 OS=Homo sapiens OX=9606 GN=ITPRID2 PE=1 SV=3	ITPRID2	138.386	19.2	21	21	6448.97	6890.38	6648.77	7850.31	8025.66	8139.46	6739.75	6683.61	6549.02	0.907228	0.969324	0.935335	1.10437	1.12903	1.14504	0.948134	0.940236	0.921302	0.999212	0.982304	1.20149	0.00109029	0.831648	0.000168914
O95292	Vesicle-associated membrane protein-associated protein B/C OS=Homo sapiens OX=9606 GN=VAPB PE=1 SV=3	VAPB	27.2284	23.5	5	5	18256.6	20584.3	20430.6	24990.8	23561	24971.5	19994.2	19571.5	20369.2	0.852539	0.961235	0.954057	1.16701	1.10024	1.16611	0.933682	0.913941	0.95119	1.01119	0.773218	1.24045	0.00756572	0.815183	0.000842556
P02765	Alpha-2-HS-glycoprotein OS=Homo sapiens OX=9606 GN=AHSG PE=1 SV=2	AHSG	39.3407	3.3	1	1	5951.76	5286.42	4837.95	9014.39	8567.43	9069.59	15306.4	13997.7	13957.8	0.622935	0.553297	0.506359	0.943482	0.896702	0.949259	1.60203	1.46506	1.46088	2.69107	0.00012245	1.65783	0.0012522	1.62325	0.000163298
Q8N5L8	Ribonuclease P protein subunit p25-like protein OS=Homo sapiens OX=9606 GN=RPP25L PE=1 SV=1	RPP25L	17.6312	11	2	2	16524.9	21303.2	19495.7	15010.4	14995.4	15757.7	18079.9	18820.6	18669	0.937395	1.20845	1.10592	0.851482	0.850634	0.893875	1.0256	1.06762	1.05902	0.969395	0.749822	0.798333	0.044677	1.21427	0.000685034
Q969T4	Ubiquitin-conjugating enzyme E2 E3 OS=Homo sapiens OX=9606 GN=UBE2E3 PE=1 SV=1	UBE2E3	22.9126	24.2	4	1	19903.3	18742.5	20965.8	15116	15428.1	15104.9	19585.1	18204.1	17160.1	1.11809	1.05288	1.17778	0.849159	0.866695	0.848539	1.10022	1.02264	0.963992	0.921789	0.17766	0.765774	0.00130717	1.20373	0.009064
Q15126	Phosphomevalonate kinase OS=Homo sapiens OX=9606 GN=PMVK PE=1 SV=3	PMVK	21.9949	23.4	5	5	12496.3	11284.9	11768.4	7639.75	7073.74	6428.65	9999.54	10334.8	11296	1.27337	1.14993	1.1992	0.778489	0.720812	0.655078	1.01895	1.05311	1.15106	0.889752	0.0667899	0.594722	0.000850198	1.49608	0.00282753
Q8NC42	E3 ubiquitin-protein ligase RNF149 OS=Homo sapiens OX=9606 GN=RNF149 PE=2 SV=2	RNF149	43.1645	9	4	4	1131.47	1520.78	1328.64	2217.55	1854.9	1796.34	1469.17	1385.44	1396.28	0.722186	0.970673	0.848034	1.4154	1.18393	1.14655	0.937729	0.884288	0.891208	1.06782	0.453325	1.47424	0.0221445	0.724322	0.00945207
Q9H4K7	Mitochondrial ribosome-associated GTPase 2 OS=Homo sapiens OX=9606 GN=MTG2 PE=1 SV=1	MTG2	43.9554	8.9	4	4	6179.46	5384.14	5468.59	4701.73	4273.67	4491.49	3314.9	3573.52	3811.45	1.34992	1.17618	1.19463	1.0271	0.933592	0.981176	0.724146	0.780642	0.83262	0.628214	0.0014397	0.790673	0.0105492	0.794531	0.00913246
Q9BS18	Anaphase-promoting complex subunit 13 OS=Homo sapiens OX=9606 GN=ANAPC13 PE=1 SV=1	ANAPC13	8.52135	13.5	1	1	2283.84	2187.37	2551.56	1632.7	1675.76	1578.5	2237.79	2828.65	2363.01	1.06284	1.01795	1.18744	0.759821	0.77986	0.734596	1.04142	1.31639	1.09969	1.05791	0.561645	0.695874	0.00181658	1.52026	0.00473697
Q9P2K6	Kelch-like protein 42 OS=Homo sapiens OX=9606 GN=KLHL42 PE=1 SV=2	KLHL42	56.8678	2.4	1	1	7250.81	7497.6	7148.11	5923.54	4937.81	4507.67	2283.29	2131.83	1333.88	1.5171	1.56873	1.49561	1.23939	1.03315	0.943146	0.477738	0.446045	0.279091	0.262553	0.00129456	0.701893	0.0115179	0.374065	0.00582032
Q86VN1	Vacuolar protein-sorting-associated protein 36 OS=Homo sapiens OX=9606 GN=VPS36 PE=1 SV=1	VPS36	43.8167	22.3	9	9	5124.4	5107.81	4594.34	3789.66	3500.74	3788.8	4879.01	5142.38	5292.66	1.11887	1.11525	1.00314	0.827441	0.764358	0.827253	1.06529	1.12279	1.15561	1.03288	0.485468	0.747255	0.00284236	1.38223	0.000806292
Q9UII4	E3 ISG15--protein ligase HERC5 OS=Homo sapiens OX=9606 GN=HERC5 PE=1 SV=2	HERC5	116.852	2.4	3	3	2576.13	2264.19	2311.8	1789.18	1830.49	1843.05	2906.57	2731.86	2678.23	1.10767	0.973543	0.994013	0.769303	0.787064	0.792463	1.24975	1.17463	1.15157	1.16282	0.031921	0.763791	0.00283401	1.52244	8.90386e-05
Q9BWJ5	Splicing factor 3B subunit 5 OS=Homo sapiens OX=9606 GN=SF3B5 PE=1 SV=1	SF3B5	10.1354	23.3	2	2	2718.25	3471.88	3213.77	1901.94	2135.93	2423.31	2557.79	2951.66	3254.68	0.993303	1.26869	1.17438	0.695007	0.780509	0.885524	0.934667	1.07859	1.18932	0.931966	0.523699	0.687073	0.0202914	1.35643	0.0368728
Q8IX01	SURP and G-patch domain-containing protein 2 OS=Homo sapiens OX=9606 GN=SUGP2 PE=1 SV=2	SUGP2	120.207	14	13	13	3761.29	3838.87	3922.13	4700.12	5143.17	5064.93	4086.38	4074.88	4178.55	0.873133	0.891142	0.910468	1.09107	1.19392	1.17575	0.948597	0.945928	0.969993	1.07095	0.00900965	1.29386	0.00106423	0.827718	0.00287419
O95167	NADH dehydrogenase [ubiquinone] 1 alpha subcomplex subunit 3 OS=Homo sapiens OX=9606 GN=NDUFA3 PE=1 SV=1	NDUFA3	9.27884	50	3	3	10957.9	11338.7	11974.2	9547.47	8182.03	7979.1	10705.3	11352.3	10714.4	1.06328	1.10023	1.1619	0.926426	0.793932	0.774242	1.03877	1.10155	1.03966	0.956266	0.241135	0.750161	0.00933983	1.27475	0.0144186
Q9UNS1	Protein timeless homolog OS=Homo sapiens OX=9606 GN=TIMELESS PE=1 SV=2	TIMELESS	138.658	7	8	8	3355.44	3047.31	2980.89	2391.09	2736.79	2629.9	3155.57	3154.57	3138.64	1.13572	1.03143	1.00895	0.809313	0.926323	0.890143	1.06807	1.06773	1.06234	1.00694	0.831759	0.826734	0.0243922	1.21798	0.00772026
Q16775	Hydroxyacylglutathione hydrolase, mitochondrial OS=Homo sapiens OX=9606 GN=HAGH PE=1 SV=2	HAGH	33.8058	7.5	2	2	19447	20257.5	20449.7	22590.3	27869.5	25527.6	21302.9	18733.4	19227.6	0.895693	0.933023	0.941872	1.04047	1.28362	1.17575	0.98117	0.862822	0.885584	0.985197	0.719809	1.26321	0.021494	0.779915	0.0272278
Q8TD19	Serine/threonine-protein kinase Nek9 OS=Homo sapiens OX=9606 GN=NEK9 PE=1 SV=2	NEK9	107.168	3	3	3	3677.57	3252.33	3073.42	2623.97	1989.77	2368.43	3723.3	2912.89	3310.79	1.22893	1.08683	1.02704	0.876849	0.66492	0.791457	1.24421	0.973398	1.10636	0.994367	0.933786	0.697985	0.0197716	1.42462	0.0297402
Q96AB3	Isochorismatase domain-containing protein 2 OS=Homo sapiens OX=9606 GN=ISOC2 PE=1 SV=1	ISOC2	22.3372	7.3	2	2	11057.5	11666.2	11403	8302.05	7735.2	8091.21	9807.86	10747.8	10461.6	1.11476	1.17613	1.14959	0.836972	0.779824	0.815715	0.988779	1.08354	1.05469	0.908887	0.0372787	0.707027	0.000178364	1.28551	0.00182317
P62310	U6 snRNA-associated Sm-like protein LSm3 OS=Homo sapiens OX=9606 GN=LSM3 PE=1 SV=2	LSM3	11.8454	40.2	3	3	71926.1	77460.6	75611.3	47264.3	49958.6	47801.7	70295	61580	63249	1.14543	1.23357	1.20411	0.752687	0.795594	0.761246	1.11945	0.980666	1.00725	0.867226	0.0352734	0.64456	9.14941e-05	1.34546	0.00252141
P35080	Profilin-2 OS=Homo sapiens OX=9606 GN=PFN2 PE=1 SV=3	PFN2	15.0462	10	1	1	73591.7	84577.7	77405.1	58425.2	58180	59011.9	72039.5	71938.1	71578.9	1.05677	1.21452	1.11152	0.838976	0.835455	0.847401	1.03448	1.03302	1.02786	0.915025	0.0990245	0.745484	0.00203047	1.22742	1.56929e-06
Q96RE7	Nucleus accumbens-associated protein 1 OS=Homo sapiens OX=9606 GN=NACC1 PE=1 SV=1	NACC1	57.2582	12.7	6	5	8498.13	8083.56	8143.89	6536.64	6832.39	6361.08	8880.12	9642.08	9692.46	1.05247	1.00112	1.0086	0.809543	0.846171	0.7878	1.09978	1.19414	1.20038	1.14111	0.0153028	0.797963	0.00096776	1.43003	0.000528889
Q6IA69	Glutamine-dependent NAD(+) synthetase OS=Homo sapiens OX=9606 GN=NADSYN1 PE=1 SV=3	NADSYN1	79.2847	4.8	3	3	1868.9	1877.65	1928.57	1432.23	1663.02	1505.14	2199.94	2261.44	2159.39	0.995492	1.00015	1.02728	0.762892	0.885828	0.80173	1.17182	1.20458	1.15022	1.16663	0.000751541	0.810624	0.00926887	1.43918	0.00134645
O15260	Surfeit locus protein 4 OS=Homo sapiens OX=9606 GN=SURF4 PE=1 SV=3	SURF4	30.394	16.7	4	4	45785.6	43772.8	44324	35182.1	34647.6	33916	42403.9	43504.1	40895.1	1.13072	1.08101	1.09463	0.868857	0.855659	0.837591	1.04721	1.07438	1.00995	0.947123	0.0717759	0.774902	0.000117863	1.22225	0.000654242
O75884	Serine hydrolase RBBP9 OS=Homo sapiens OX=9606 GN=RBBP9 PE=1 SV=2	RBBP9	20.9999	14	2	2	6647.98	6487.21	6544.46	3207.23	2886.89	2833.48	3415.48	4267.11	4054.84	1.48302	1.44715	1.45992	0.715461	0.644002	0.632086	0.761917	0.951897	0.904545	0.596425	0.00153273	0.453646	3.5539e-05	1.31473	0.025158
P51812	Ribosomal protein S6 kinase alpha-3 OS=Homo sapiens OX=9606 GN=RPS6KA3 PE=1 SV=1	RPS6KA3	83.736	10	6	5	3605.5	4392.54	4219.66	2785.73	2788.07	2394.97	4108.41	3263.57	3648.47	1.03982	1.2668	1.21694	0.803397	0.804072	0.690703	1.18486	0.941207	1.05221	0.902007	0.310888	0.652231	0.00561036	1.38296	0.0181382
O15514	DNA-directed RNA polymerase II subunit RPB4 OS=Homo sapiens OX=9606 GN=POLR2D PE=1 SV=1	POLR2D	16.3113	17.6	2	2	3945.24	4017.32	3432.68	2639.99	2600.75	2002.52	3707.04	2923.62	3528.92	1.23297	1.2555	1.07278	0.825052	0.812789	0.625829	1.15853	0.913691	1.10286	0.891564	0.251724	0.635639	0.0110733	1.40263	0.0416076
Q9NXH8	Torsin-4A OS=Homo sapiens OX=9606 GN=TOR4A PE=1 SV=2	TOR4A	46.9141	31.9	11	11	8970.25	9525.92	9518.29	7806.05	7339.15	7414.33	10930.7	10605.9	10624.1	0.975797	1.03624	1.03541	0.849153	0.798363	0.806541	1.18906	1.15372	1.15571	1.148	0.00336639	0.805281	0.00142106	1.42559	7.81687e-05
P31949	Protein S100-A11 OS=Homo sapiens OX=9606 GN=S100A11 PE=1 SV=2	S100A11	11.7404	34.3	4	4	69707.1	66111.9	67640.6	53726.6	53717.8	51591.5	71750.2	73843.9	73955.2	1.07786	1.02227	1.04591	0.83076	0.830623	0.797745	1.10945	1.14183	1.14355	1.07908	0.0138736	0.781658	0.000271166	1.3805	4.23909e-05
O75531	Barrier-to-autointegration factor OS=Homo sapiens OX=9606 GN=BANF1 PE=1 SV=1	BANF1	10.0586	34.8	4	4	40420	44547.8	44163.4	34790.5	32674.9	33154.6	44050.9	44102	42288.2	1.00996	1.1131	1.1035	0.869298	0.816436	0.828423	1.10068	1.10196	1.05664	1.01014	0.765437	0.779207	0.00239236	1.29637	0.000378014
O43809	Cleavage and polyadenylation specificity factor subunit 5 OS=Homo sapiens OX=9606 GN=NUDT21 PE=1 SV=1	NUDT21	26.2273	31.3	9	9	31471.5	32308.6	32368.1	18628.4	18642.6	18280.1	30842.6	30541.3	31000.6	1.16043	1.1913	1.1935	0.686876	0.6874	0.674035	1.13725	1.12614	1.14307	0.960855	0.0167172	0.577765	1.00896e-06	1.66306	3.26632e-07
O75695	Protein XRP2 OS=Homo sapiens OX=9606 GN=RP2 PE=1 SV=4	RP2	39.6411	25.7	10	10	18257.7	18521.1	19050.5	22735.5	23237.1	23974	18191.2	18068.1	17089.5	0.917347	0.93058	0.95718	1.14233	1.16753	1.20456	0.914005	0.90782	0.85865	0.95557	0.122652	1.25286	0.000341235	0.762708	0.00041537
Q01433	AMP deaminase 2 OS=Homo sapiens OX=9606 GN=AMPD2 PE=1 SV=2	AMPD2	100.688	18.4	12	12	8676.82	9390.26	9424.6	7035.52	6780.05	7215.27	9273.1	9376.47	9576.53	1.0175	1.10116	1.10519	0.825027	0.795069	0.846105	1.08742	1.09954	1.123	1.02671	0.398284	0.764989	0.00118254	1.34213	0.000133482
P04792	Heat shock protein beta-1 OS=Homo sapiens OX=9606 GN=HSPB1 PE=1 SV=2	HSPB1	22.7825	44.4	8	8	21402.8	21602.2	19642.5	15924.2	13400.4	18173.6	34862.9	40653.5	38077.5	0.860937	0.868957	0.790125	0.640555	0.539035	0.731039	1.40237	1.6353	1.53168	1.81322	0.000383552	0.75818	0.0383535	2.39154	0.000887538
Q9NPA8	Transcription and mRNA export factor ENY2 OS=Homo sapiens OX=9606 GN=ENY2 PE=1 SV=1	ENY2	11.5286	33.7	3	3	19542.9	18028.9	20502.4	13733.1	10888.6	12885.4	17638.9	17796.4	17910.8	1.18102	1.08952	1.23901	0.829923	0.658021	0.778691	1.06596	1.07547	1.08239	0.918585	0.0914615	0.645848	0.005011	1.42229	0.00676613
P15531	Nucleoside diphosphate kinase A OS=Homo sapiens OX=9606 GN=NME1 PE=1 SV=1	NME1	17.1487	39.5	5	5	68718	75881.9	75599.9	50722	51686.9	49017.3	65788.2	72032.9	68832.2	1.06949	1.18098	1.17659	0.789407	0.804424	0.762877	1.02389	1.12108	1.07126	0.938481	0.204533	0.687676	0.000485199	1.36471	0.000519973
P28289	Tropomodulin-1 OS=Homo sapiens OX=9606 GN=TMOD1 PE=1 SV=1	TMOD1	40.5692	6.4	2	2	2057.86	1625.89	1548.83	2715.12	3475.59	2743.72	1385.93	1987.37	1794.32	0.957904	0.756829	0.72096	1.26385	1.61784	1.27716	0.645133	0.925091	0.835233	0.987586	0.914702	1.70746	0.0108238	0.578395	0.01468
Q96PY5	Formin-like protein 2 OS=Homo sapiens OX=9606 GN=FMNL2 PE=1 SV=3	FMNL2	123.321	23.9	25	18	5119.72	5286.49	5078.52	6600.51	6707.12	6574.03	5262.24	5299.6	5434.06	0.897106	0.92633	0.889887	1.15658	1.17526	1.15194	0.922081	0.928627	0.952187	1.03301	0.106306	1.28395	5.29916e-05	0.804555	4.61682e-05
Q01628	Interferon-induced transmembrane protein 3 OS=Homo sapiens OX=9606 GN=IFITM3 PE=1 SV=2	IFITM3	14.6321	30.8	2	1	8626.34	9618	8384.46	7354.45	7169.05	6835.35	7991.71	9203.91	9332.88	1.04188	1.16165	1.01267	0.888265	0.865873	0.825568	0.965232	1.11164	1.12722	0.996233	0.948923	0.802096	0.0095635	1.24204	0.0164324
Q9UKY7	Protein CDV3 homolog OS=Homo sapiens OX=9606 GN=CDV3 PE=1 SV=1	CDV3	27.3348	35.3	7	7	7494.63	6820.44	7383.69	5881.12	5059.66	5384.24	7442.74	7149.66	6366.57	1.14358	1.04071	1.12666	0.897382	0.772039	0.821566	1.13567	1.09094	0.971455	0.965906	0.549865	0.752348	0.00555843	1.28386	0.0175487
Q9H492	Microtubule-associated proteins 1A/1B light chain 3A OS=Homo sapiens OX=9606 GN=MAP1LC3A PE=1 SV=2	MAP1LC3A	14.2724	11.6	1	1	12197.6	11700.7	10388.5	9015.31	8863.7	8479.32	10519.4	12267.7	12591.6	1.14324	1.09667	0.973678	0.844976	0.830766	0.794739	0.985947	1.14981	1.18017	1.03185	0.700557	0.768761	0.00711791	1.34222	0.00780741
P22392	Nucleoside diphosphate kinase B OS=Homo sapiens OX=9606 GN=NME2 PE=1 SV=1	NME2	17.298	50	8	1	190846	182947	201969	150326	139928	141394	194847	193573	186787	1.0853	1.04038	1.14856	0.854874	0.795737	0.804076	1.10805	1.10081	1.06222	0.999037	0.992567	0.749698	0.00137745	1.33259	0.000376555
Q8WWX9	Selenoprotein M OS=Homo sapiens OX=9606 GN=SELENOM PE=1 SV=3	SELENOM	16.2316	9.7	1	1	1789.72	1680.51	1919.38	1228.14	883.827	1178.52	1936.67	1959.82	1770.95	1.12267	1.05416	1.204	0.770395	0.554411	0.739266	1.21484	1.22937	1.11089	1.05155	0.367391	0.610523	0.0104089	1.72237	0.00695347
P36404	ADP-ribosylation factor-like protein 2 OS=Homo sapiens OX=9606 GN=ARL2 PE=1 SV=4	ARL2	20.878	27.2	5	5	15856.3	15615.8	15649.1	10617.9	8956.38	7850.05	16540.8	17220.2	16829.3	1.14041	1.12312	1.12551	0.76366	0.64416	0.56459	1.18964	1.23851	1.21039	1.07362	0.00489998	0.581996	0.00330209	1.84472	0.00215903
O95832	Claudin-1 OS=Homo sapiens OX=9606 GN=CLDN1 PE=1 SV=1	CLDN1	22.7438	4.3	1	1	22275.6	20430.6	22967	14733.4	15045.7	13929.8	23081.3	19192.2	20116.3	1.16713	1.07046	1.20336	0.771958	0.78832	0.729852	1.20935	1.00558	1.054	0.950004	0.462546	0.665551	0.000633245	1.42739	0.00414675
Q15465	Sonic hedgehog protein OS=Homo sapiens OX=9606 GN=SHH PE=1 SV=1	SHH	49.6072	13	4	1	4917.64	4299.42	4267.02	5822.72	5717.26	5583.83	4766.37	4427.42	4458.01	0.999979	0.874266	0.867679	1.18402	1.16258	1.13545	0.969218	0.900295	0.906515	1.01244	0.800707	1.26993	0.00720269	0.79724	0.00101489
P00846	ATP synthase subunit a OS=Homo sapiens OX=9606 GN=MT-ATP6 PE=1 SV=1	MT-ATP6	24.8172	8.4	2	2	5693.11	5007.27	5023.18	2956.41	3156.75	3248.78	4852.77	4803.02	5414.38	1.27598	1.12227	1.12583	0.662614	0.707515	0.728141	1.08764	1.07649	1.21351	0.958445	0.501409	0.595408	0.000517245	1.60973	0.000556626
Q5VUM1	Succinate dehydrogenase assembly factor 4, mitochondrial OS=Homo sapiens OX=9606 GN=SDHAF4 PE=1 SV=1	SDHAF4	12.2129	14.8	1	1	6760.39	7347.2	6349.03	4409.06	4239.87	5119.89	7767.1	8440.95	9391.12	1.01703	1.10531	0.955146	0.663298	0.637845	0.770235	1.16848	1.26986	1.4128	1.25139	0.0323918	0.673074	0.00508825	1.85921	0.00145487
P60983	Glia maturation factor beta OS=Homo sapiens OX=9606 GN=GMFB PE=1 SV=2	GMFB	16.7132	31	3	3	20405.4	20974.2	23494.7	13975.3	14300.1	16438.9	19510.3	19661.7	20496.5	1.08503	1.11527	1.2493	0.743116	0.760386	0.874114	1.03743	1.04548	1.08987	0.919756	0.147771	0.689244	0.00499397	1.33444	0.00536392
Q9ULV4	Coronin-1C OS=Homo sapiens OX=9606 GN=CORO1C PE=1 SV=1	CORO1C	53.249	24.9	14	11	13718.3	14305.6	13739.6	17187.9	17340.7	17310.4	13418.7	12762.6	13744.4	0.924635	0.964215	0.926072	1.15849	1.16879	1.16674	0.904443	0.860221	0.926392	0.955996	0.153887	1.24125	0.000101984	0.770188	0.000286515
O14647	Chromodomain-helicase-DNA-binding protein 2 OS=Homo sapiens OX=9606 GN=CHD2 PE=1 SV=2	CHD2	211.344	6.9	11	9	2724.45	2510.69	2947.28	3223.28	3459.8	3303.81	2279.49	2488.69	2572.24	0.961202	0.885787	1.03982	1.13719	1.22064	1.1656	0.804219	0.878027	0.907505	0.897098	0.140195	1.22053	0.0166435	0.735006	0.00175956
P06454	Prothymosin alpha OS=Homo sapiens OX=9606 GN=PTMA PE=1 SV=2	PTMA	12.203	21.6	2	2	4031.79	3448.9	3136.89	4667.7	4899.78	5828.51	3528.73	2931.91	3222.94	1.0165	0.86954	0.790876	1.17683	1.23534	1.46949	0.889667	0.739197	0.812571	0.912034	0.379144	1.45005	0.0200723	0.628968	0.00581747
Q9NRX4	14 kDa phosphohistidine phosphatase OS=Homo sapiens OX=9606 GN=PHPT1 PE=1 SV=1	PHPT1	13.8325	35.2	3	3	8863.03	8026.72	7932.91	4958.19	5185.41	5225.01	6350.67	6265.03	6493.86	1.34513	1.2182	1.20397	0.752497	0.786982	0.792993	0.963832	0.950835	0.985563	0.769843	0.00207917	0.619136	0.000247941	1.24341	0.000357825
O75506	Heat shock factor-binding protein 1 OS=Homo sapiens OX=9606 GN=HSBP1 PE=1 SV=1	HSBP1	8.54357	64.5	3	3	4835.23	5532.69	5723.46	3510.27	3180.24	2059.27	7898.31	7315.52	6944.07	0.925913	1.05947	1.096	0.672193	0.608994	0.394335	1.51247	1.40087	1.32974	1.377	0.00725488	0.543755	0.0211934	2.5324	0.0047649
P62070	Ras-related protein R-Ras2 OS=Homo sapiens OX=9606 GN=RRAS2 PE=1 SV=1	RRAS2	23.3996	30.9	6	5	11517.5	13094.2	11806.5	14666.6	15041.1	14925.3	12049.3	11832	11311.4	0.891723	1.0138	0.914098	1.13554	1.16453	1.15557	0.932896	0.916073	0.875768	0.966348	0.490549	1.22557	0.00687084	0.78849	0.000297684
Q9Y3E7	Charged multivesicular body protein 3 OS=Homo sapiens OX=9606 GN=CHMP3 PE=1 SV=3	CHMP3	25.073	10.4	2	2	11189.4	13620.4	12737.9	10464.1	10088.8	9081.8	13264.9	16283.8	15728.3	0.895477	1.09002	1.0194	0.837428	0.807398	0.726807	1.06157	1.30317	1.25872	1.20585	0.0950982	0.789254	0.0304394	1.52783	0.00522972
P63279	SUMO-conjugating enzyme UBC9 OS=Homo sapiens OX=9606 GN=UBE2I PE=1 SV=1	UBE2I	18.0068	35.4	3	3	25271.3	22611.9	22264.8	14478	14677.9	14839.2	19234	20024.5	22060.2	1.29624	1.15984	1.14203	0.742624	0.752876	0.76115	0.986572	1.02712	1.13154	0.874133	0.0774958	0.627175	0.000329335	1.39376	0.00132438
Q9P0M6	Core histone macro-H2A.2 OS=Homo sapiens OX=9606 GN=MACROH2A2 PE=1 SV=3	MACROH2A2	40.0582	2.2	1	1	20852.5	20405.9	19807.8	24051.3	25123.2	25877.8	20472.8	19985	20685.1	0.951389	0.931014	0.903727	1.09734	1.14624	1.18067	0.934066	0.911809	0.943753	1.00126	0.94306	1.22903	0.00136521	0.81467	0.000970437
Q9Y5J9	Mitochondrial import inner membrane translocase subunit Tim8 B OS=Homo sapiens OX=9606 GN=TIMM8B PE=1 SV=1	TIMM8B	9.34354	36.1	3	3	33193.2	29604	30747.7	22950.2	21457.4	24731.2	32228.9	31405	32046.1	1.15627	1.03124	1.07108	0.799462	0.747461	0.8615	1.12268	1.09398	1.11631	1.02282	0.531457	0.739098	0.00465518	1.38388	0.00144359
P61020	Ras-related protein Rab-5B OS=Homo sapiens OX=9606 GN=RAB5B PE=1 SV=1	RAB5B	23.7068	35.8	5	5	10555.6	9892.47	9780.64	12934.3	12747.7	12850.1	10926.3	10424.6	10021.4	0.94874	0.88914	0.879089	1.16254	1.14577	1.15497	0.982059	0.936968	0.900724	1.03783	0.342723	1.27469	0.000543723	0.814184	0.00124122
O00592	Podocalyxin OS=Homo sapiens OX=9606 GN=PODXL PE=1 SV=2	PODXL	58.6352	2.9	2	2	3750.46	4197.46	4284.89	6185.72	5805.34	5396.88	6778.28	7797.95	7929.31	0.647546	0.724723	0.739819	1.06801	1.00234	0.931812	1.17032	1.34637	1.36906	1.83977	0.000710867	1.42142	0.00353642	1.29432	0.0154543
P17676	CCAAT/enhancer-binding protein beta OS=Homo sapiens OX=9606 GN=CEBPB PE=1 SV=2	CEBPB	36.1058	8.1	2	2	8086.62	7754.24	7173.27	15807.4	14925.4	15164.6	9362.34	8114.02	10330.2	0.752492	0.721563	0.667501	1.47094	1.38887	1.41112	0.871202	0.755042	0.961266	1.20824	0.0771516	1.99431	5.99009e-05	0.605841	0.00218306
Q9GZZ1	N-alpha-acetyltransferase 50 OS=Homo sapiens OX=9606 GN=NAA50 PE=1 SV=1	NAA50	19.3984	34.3	6	6	6996.86	6646.31	7363.05	5304.5	5492.03	5076.87	6535.02	6945.94	6622.61	1.10509	1.04973	1.16293	0.837799	0.867418	0.801848	1.03215	1.09705	1.04598	0.957029	0.281416	0.755652	0.00168908	1.26649	0.00128511
Q13177	Serine/threonine-protein kinase PAK 2 OS=Homo sapiens OX=9606 GN=PAK2 PE=1 SV=3	PAK2	58.0426	38	16	14	12828.2	12908.9	13760.7	11128.8	11007	10481.8	13346.8	14005.6	14230.9	1.01544	1.02183	1.08925	0.88092	0.871274	0.829704	1.05649	1.10863	1.12647	1.0528	0.155982	0.825806	0.00274239	1.27487	0.00080549
Q14240	Eukaryotic initiation factor 4A-II OS=Homo sapiens OX=9606 GN=EIF4A2 PE=1 SV=2	EIF4A2	46.4023	16	5	5	15531.4	17162.9	16585.8	20541.3	20770.2	21807.9	15656.8	17673.2	15857.3	0.865062	0.955932	0.923788	1.1441	1.15685	1.21465	0.872048	0.984354	0.883217	0.998119	0.960869	1.28083	0.00200374	0.779275	0.00417801
Q14534	Squalene monooxygenase OS=Homo sapiens OX=9606 GN=SQLE PE=1 SV=3	SQLE	63.9231	17.9	7	7	5491.19	5640.88	6254.26	8274.24	7509.51	8054.75	6300.64	5714.63	6246.94	0.830781	0.853428	0.946229	1.25184	1.13614	1.21863	0.953246	0.864586	0.945121	1.05038	0.379832	1.37111	0.00297929	0.76608	0.00330821
O15498	Synaptobrevin homolog YKT6 OS=Homo sapiens OX=9606 GN=YKT6 PE=1 SV=1	YKT6	22.4176	28.8	5	5	6577.09	7397.06	6838.09	5576.89	5447.65	5507.61	6284.18	6782.49	7353.96	1.02473	1.15249	1.0654	0.868899	0.848764	0.858106	0.979097	1.05674	1.14577	0.981183	0.74533	0.794347	0.00288065	1.23521	0.0103448
Q9Y2Y0	ADP-ribosylation factor-like protein 2-binding protein OS=Homo sapiens OX=9606 GN=ARL2BP PE=1 SV=1	ARL2BP	18.8221	11.7	2	2	7988.65	7904.5	7907.7	5231.35	5532.8	5382.17	6446.26	6808.97	6149.46	1.21138	1.19862	1.19911	0.793272	0.838983	0.816142	0.977499	1.0325	0.932492	0.815294	0.00229039	0.678392	1.95212e-05	1.2018	0.00548836
Q86WR0	Coiled-coil domain-containing protein 25 OS=Homo sapiens OX=9606 GN=CCDC25 PE=1 SV=2	CCDC25	24.4788	13	3	3	7313.96	6194.79	5964.54	5417.68	4634.61	4963.08	7156.37	7019.57	7047.13	1.18154	1.00074	0.963547	0.875204	0.748702	0.801765	1.15608	1.13398	1.13844	1.08986	0.225777	0.771075	0.0288061	1.41342	0.00157785
O43715	TP53-regulated inhibitor of apoptosis 1 OS=Homo sapiens OX=9606 GN=TRIAP1 PE=1 SV=1	TRIAP1	8.7859	28.9	2	2	7568.64	6776.53	6669.58	3897.53	3488.68	3515.3	7713.08	8347.59	7916.28	1.21871	1.09117	1.07395	0.627586	0.561751	0.566039	1.24197	1.34414	1.27469	1.14096	0.0447764	0.518755	0.000253436	2.19941	5.02346e-05
Q8WXH0	Nesprin-2 OS=Homo sapiens OX=9606 GN=SYNE2 PE=1 SV=3	SYNE2	796.442	19.9	123	122	4353.46	4781.28	4718.88	5893.75	6054.85	6015.55	4843.87	5039.84	5031.43	0.838406	0.920797	0.908779	1.13504	1.16607	1.1585	0.932851	0.970591	0.968973	1.07662	0.0806148	1.29671	0.00101786	0.830273	0.000261372
Q9H2J4	Phosducin-like protein 3 OS=Homo sapiens OX=9606 GN=PDCL3 PE=1 SV=1	PDCL3	27.6144	35.6	7	7	14815.7	13016.7	12585.3	10783.9	11456.1	10587.9	12897.2	13060.3	13556.5	1.18253	1.03893	1.00451	0.860728	0.91438	0.845083	1.0294	1.04242	1.08202	0.97764	0.71538	0.812218	0.0201707	1.20367	0.00272543
Q96IJ6	Mannose-1-phosphate guanyltransferase alpha OS=Homo sapiens OX=9606 GN=GMPPA PE=1 SV=1	GMPPA	46.2912	40.7	12	12	8081.69	8130.85	7732.89	6184.25	7146.94	6310.44	7920.24	7603.04	8288.44	1.07918	1.08574	1.0326	0.825806	0.954357	0.842655	1.05762	1.01526	1.10678	0.994416	0.849544	0.820267	0.0140033	1.21231	0.0198509
Q9BXW6	Oxysterol-binding protein-related protein 1 OS=Homo sapiens OX=9606 GN=OSBPL1A PE=1 SV=2	OSBPL1A	108.47	2.5	2	2	4461.59	3636.75	3980.16	3065.66	3170.67	3162.05	4280.89	3982.86	4865.75	1.16032	0.945802	1.03511	0.797278	0.824589	0.822346	1.11332	1.03581	1.26542	1.08701	0.372524	0.778107	0.0146536	1.397	0.00512435
Q14126	Desmoglein-2 OS=Homo sapiens OX=9606 GN=DSG2 PE=1 SV=2	DSG2	122.294	24	20	20	11151.6	11197.2	10973.8	13198.6	13347.7	13570.9	7508.82	7245.75	7071.23	1.05352	1.05783	1.03672	1.24691	1.26099	1.28208	0.709379	0.684526	0.668039	0.654986	2.15378e-05	1.2039	5.27683e-05	0.544051	5.90909e-06
P46783	40S ribosomal protein S10 OS=Homo sapiens OX=9606 GN=RPS10 PE=1 SV=1	RPS10	18.8978	58.8	10	5	34909.7	32825.1	33035.6	25990.2	26363	27144.7	33425.7	30857.4	31545.9	1.13796	1.07001	1.07687	0.847207	0.859362	0.884843	1.08958	1.00586	1.02831	0.950963	0.17695	0.788902	0.000532337	1.20543	0.0023251
P61006	Ras-related protein Rab-8A OS=Homo sapiens OX=9606 GN=RAB8A PE=1 SV=1	RAB8A	23.6682	26.6	6	5	5972.97	6151.78	6066.29	7305.12	7052.32	7887.03	5535.67	6332.27	5951.02	0.922791	0.950418	0.937209	1.1286	1.08955	1.2185	0.855231	0.978301	0.919401	0.979546	0.608055	1.22283	0.00421	0.801052	0.0120741
Q92567	Protein FAM168A OS=Homo sapiens OX=9606 GN=FAM168A PE=1 SV=2	FAM168A	26.1843	4.1	1	1	3145.74	2874.15	3088.67	2551.05	2043.24	2375.69	2907.61	3004.79	3041.13	1.13102	1.03337	1.1105	0.917201	0.734623	0.854154	1.0454	1.08034	1.0934	0.982981	0.61704	0.765212	0.0188119	1.28459	0.0189427
Q96PC5	Melanoma inhibitory activity protein 2 OS=Homo sapiens OX=9606 GN=MIA2 PE=1 SV=4	MIA2	159.836	12.4	16	5	6012.42	5771.49	5688.37	7287.53	7323.03	7620.21	5748.02	6180.67	6390.93	0.932598	0.895225	0.882333	1.13038	1.13589	1.18198	0.891586	0.958695	0.991309	1.0485	0.258087	1.27235	0.00038084	0.824066	0.00481058
P05114	Non-histone chromosomal protein HMG-14 OS=Homo sapiens OX=9606 GN=HMGN1 PE=1 SV=3	HMGN1	10.6589	24	2	2	7180.59	5787.35	6456.75	12017.2	12361.5	12792.9	4740.72	5508.17	5446.7	0.89395	0.720498	0.803835	1.49608	1.53895	1.59266	0.590197	0.685741	0.678089	0.808023	0.0548976	1.91363	0.000548461	0.422247	7.41119e-05
P27701	CD82 antigen OS=Homo sapiens OX=9606 GN=CD82 PE=1 SV=1	CD82	29.6255	8.2	2	2	32861.3	32126.1	32431.5	40035.9	40293.4	43931.9	21416.2	21152.1	20478.4	1.03872	1.01548	1.02514	1.2655	1.27364	1.38866	0.676949	0.668604	0.647306	0.647171	8.11442e-06	1.27554	0.00138145	0.507372	3.23368e-05
Q96BD0	Solute carrier organic anion transporter family member 4A1 OS=Homo sapiens OX=9606 GN=SLCO4A1 PE=1 SV=2	SLCO4A1	77.1933	10	6	6	24472.2	24926.7	24597.7	42172	39890.8	41876.1	28414.2	28997.8	27972.5	0.777388	0.791826	0.781376	1.33964	1.26718	1.33024	0.902611	0.921149	0.888579	1.1539	0.000263382	1.67493	9.49422e-06	0.688923	5.24574e-05
Q9P2E3	NFX1-type zinc finger-containing protein 1 OS=Homo sapiens OX=9606 GN=ZNFX1 PE=1 SV=2	ZNFX1	220.227	4	5	5	4340.96	3511.49	3622.25	3158.69	3072.9	3224.39	3704.6	3782.65	4701.81	1.17962	0.954216	0.984315	0.858346	0.835033	0.876201	1.00669	1.0279	1.27768	1.06225	0.590704	0.824072	0.0487893	1.28903	0.0328237
P29317	Ephrin type-A receptor 2 OS=Homo sapiens OX=9606 GN=EPHA2 PE=1 SV=2	EPHA2	108.266	20.5	18	17	11631.9	11637.3	11793.8	15032.6	15122.4	14797.1	10740.8	10764.3	10636	0.933406	0.93384	0.946392	1.2063	1.2135	1.18739	0.861896	0.863784	0.853491	0.916668	0.000118244	1.28204	6.13779e-06	0.715008	1.46543e-06
Q9BY32	Inosine triphosphate pyrophosphatase OS=Homo sapiens OX=9606 GN=ITPA PE=1 SV=2	ITPA	21.4457	29.4	7	7	3914.48	4227.17	4034.69	3167.45	2717.76	2763.25	3664.7	4030.16	4160.85	1.07802	1.16414	1.11113	0.872295	0.748454	0.760981	1.00923	1.10988	1.14587	0.973667	0.565874	0.710267	0.00299024	1.37084	0.00685171
P23921	Ribonucleoside-diphosphate reductase large subunit OS=Homo sapiens OX=9606 GN=RRM1 PE=1 SV=1	RRM1	90.0701	13.1	9	9	6247.53	6489.55	6250.05	4548.1	4398.03	3890.84	6137.09	6478.81	6051.02	1.11362	1.15676	1.11407	0.810697	0.783947	0.693541	1.09393	1.15485	1.07859	0.983135	0.516766	0.676088	0.00131312	1.45415	0.0019093
Q9BRX9	WD repeat domain-containing protein 83 OS=Homo sapiens OX=9606 GN=WDR83 PE=1 SV=1	WDR83	34.3427	7.6	2	2	558.645	513.818	600.49	782.31	757.881	804.741	609.665	513.62	553.136	0.882953	0.812103	0.949091	1.23646	1.19785	1.27191	0.963592	0.811789	0.874246	1.00207	0.981849	1.40167	0.00215381	0.714913	0.00301802
Q8IWB1	Inositol 1,4,5-trisphosphate receptor-interacting protein OS=Homo sapiens OX=9606 GN=ITPRIP PE=1 SV=1	ITPRIP	62.0595	9.5	5	5	3098.85	3357.68	3501.34	4555.66	4105.82	4980.82	2990.91	3651.03	3647.92	0.822946	0.89168	0.929833	1.20982	1.09036	1.32273	0.794279	0.969585	0.96876	1.03334	0.713074	1.37	0.00918149	0.754261	0.0308886
P04818	Thymidylate synthase OS=Homo sapiens OX=9606 GN=TYMS PE=1 SV=3	TYMS	35.716	10.9	3	3	12420.3	12567.7	12664.8	6633.65	6036.88	6252.13	8702.21	9153.79	9163.51	1.3372	1.35306	1.36352	0.714191	0.649942	0.673116	0.936896	0.985514	0.98656	0.717594	5.03455e-05	0.502555	1.641e-05	1.42789	0.000385238
P15954	Cytochrome c oxidase subunit 7C, mitochondrial OS=Homo sapiens OX=9606 GN=COX7C PE=1 SV=1	COX7C	7.2455	14.3	1	1	68395.4	84402.8	81447.2	51642.1	50694.8	55131.6	62527.8	64403.8	62065.2	1.06001	1.3081	1.26229	0.800362	0.78568	0.854443	0.969072	0.998145	0.961902	0.806832	0.0330992	0.672237	0.00486135	1.20022	0.0027717
Q8TCT7	Signal peptide peptidase-like 2B OS=Homo sapiens OX=9606 GN=SPPL2B PE=1 SV=2	SPPL2B	64.6438	1.4	1	1	2451.3	1962.25	2356.03	2625.5	2886.96	3049.87	2303.56	2527.55	2294.36	0.98238	0.786391	0.944199	1.05219	1.15698	1.22226	0.923171	1.01294	0.919487	1.05257	0.507815	1.26482	0.0431385	0.832189	0.0276372
Q8NI77	Kinesin-like protein KIF18A OS=Homo sapiens OX=9606 GN=KIF18A PE=1 SV=2	KIF18A	102.281	7.5	6	5	2852.77	2272.57	2318.2	1820.76	1853.2	2012.3	1372.59	1503.52	1231.72	1.48947	1.18654	1.21036	0.950645	0.967582	1.05065	0.716647	0.785005	0.643099	0.551864	0.00308805	0.763918	0.0284679	0.722412	0.00743104
Q9Y3C8	Ubiquitin-fold modifier-conjugating enzyme 1 OS=Homo sapiens OX=9606 GN=UFC1 PE=1 SV=3	UFC1	19.4584	18.6	4	4	12160.1	14533	16122.2	10508.3	8749.3	10897.4	13494.4	15787.8	13985.2	0.941531	1.12525	1.2483	0.813633	0.677438	0.843758	1.04484	1.22241	1.08284	1.01056	0.882996	0.704304	0.0309916	1.43483	0.0118534
O60238	BCL2/adenovirus E1B 19 kDa protein-interacting protein 3-like OS=Homo sapiens OX=9606 GN=BNIP3L PE=1 SV=1	BNIP3L	23.9304	10	2	2	7700.63	7472.42	7559.63	12361.4	12806.9	12257.1	9686.9	9931.5	9545.38	0.77591	0.752916	0.761702	1.24552	1.29041	1.23501	0.976044	1.00069	0.961785	1.2829	6.76594e-05	1.64632	6.39289e-06	0.779251	0.000148456
Q9UJ14	Glutathione hydrolase 7 OS=Homo sapiens OX=9606 GN=GGT7 PE=1 SV=2	GGT7	70.4668	6.6	4	4	4452.5	4763.24	4560.17	5836.97	6125.5	6611.68	4695.49	4978.05	5226.7	0.84809	0.907279	0.868598	1.1118	1.16675	1.25936	0.894374	0.948194	0.995555	1.08162	0.101346	1.34831	0.00195961	0.802203	0.00994123
O94953	Lysine-specific demethylase 4B OS=Homo sapiens OX=9606 GN=KDM4B PE=1 SV=4	KDM4B	121.897	5.7	5	4	1962.02	2082.04	2051.41	3021.99	3058.52	2984.49	2367.82	1952.2	2636.2	0.798409	0.847249	0.834785	1.22975	1.24461	1.21449	0.963543	0.794415	1.07276	1.14121	0.23638	1.48717	3.2225e-05	0.767371	0.0366099
Q9Y2G5	GDP-fucose protein O-fucosyltransferase 2 OS=Homo sapiens OX=9606 GN=POFUT2 PE=1 SV=3	POFUT2	49.9759	9.8	4	4	1944.2	2338.29	2324.25	2752.15	2900.77	2698.46	3495.56	3148.38	3417.65	0.699361	0.84112	0.836072	0.989992	1.04346	0.970681	1.25741	1.13252	1.22938	1.52293	0.00346382	1.26407	0.0209371	1.20478	0.00842771
P23381	Tryptophan--tRNA ligase, cytoplasmic OS=Homo sapiens OX=9606 GN=WARS1 PE=1 SV=2	WARS1	53.1654	19.7	7	7	6090.82	6990.88	7518.85	5116.99	5343.39	5156.23	6285.18	6510.65	6821.56	0.981783	1.12686	1.21197	0.82481	0.861304	0.831135	1.01311	1.04946	1.09957	0.952275	0.527765	0.758067	0.0123816	1.25619	0.00111561
P14174	Macrophage migration inhibitory factor OS=Homo sapiens OX=9606 GN=MIF PE=1 SV=4	MIF	12.4763	17.4	2	2	137471	167699	174789	120628	112157	100789	185344	193669	182637	0.899689	1.09752	1.14392	0.789458	0.734021	0.659624	1.213	1.26748	1.19529	1.17021	0.100279	0.695006	0.0163416	1.68374	0.000684085
P07919	Cytochrome b-c1 complex subunit 6, mitochondrial OS=Homo sapiens OX=9606 GN=UQCRH PE=1 SV=2	UQCRH	10.7388	38.5	4	3	40787.1	36941.5	36025.5	27682.8	25823.9	28336	35557.3	34952.1	36305.6	1.21386	1.09941	1.07215	0.823862	0.768538	0.8433	1.05821	1.0402	1.08048	0.938998	0.193413	0.71947	0.00221142	1.30513	0.000877888
Q6ZYL4	General transcription factor IIH subunit 5 OS=Homo sapiens OX=9606 GN=GTF2H5 PE=1 SV=1	GTF2H5	8.05339	15.5	1	1	8230.04	7463.62	8504.16	4012.47	3560.16	3088.28	7483.92	8214.35	7795.09	1.26937	1.15116	1.31165	0.618868	0.549106	0.476325	1.15429	1.26695	1.20228	0.970887	0.578217	0.440574	0.000640523	2.20369	0.000584593
P52926	High mobility group protein HMGI-C OS=Homo sapiens OX=9606 GN=HMGA2 PE=1 SV=1	HMGA2	11.8321	11.9	2	2	713.107	344.89	431.264	1431.76	1275.54	1569.85	539.351	252.349	147.523	0.957099	0.462896	0.578822	1.92164	1.71197	2.10699	0.723892	0.338691	0.197998	0.630663	0.269411	2.872	0.00788846	0.21959	0.0122287
P61088	Ubiquitin-conjugating enzyme E2 N OS=Homo sapiens OX=9606 GN=UBE2N PE=1 SV=1	UBE2N	17.1378	34.9	6	1	44653.9	45012.8	45941.5	33332.4	34673.4	35899.3	42272.3	43483.4	42342.2	1.09323	1.10202	1.12476	0.816057	0.848889	0.8789	1.03493	1.06458	1.03664	0.944618	0.0102495	0.766216	0.000318318	1.23284	0.000844363
P54725	UV excision repair protein RAD23 homolog A OS=Homo sapiens OX=9606 GN=RAD23A PE=1 SV=1	RAD23A	39.6092	10.7	3	3	2717.22	2835.46	2826.17	2109.57	2267.19	2357.12	4131.4	3021.67	3898.89	0.934657	0.975327	0.972133	0.725638	0.779857	0.81079	1.4211	1.03938	1.34112	1.31903	0.0507064	0.803675	0.00339742	1.64125	0.0086056
P30626	Sorcin OS=Homo sapiens OX=9606 GN=SRI PE=1 SV=1	SRI	21.6764	39.4	8	8	19959.7	21741.5	19916.5	15656.9	16158.7	15647.9	21057.1	21893.9	21306.1	1.03634	1.12885	1.0341	0.812931	0.838984	0.812463	1.09332	1.13676	1.10625	1.04284	0.242033	0.770289	0.00106909	1.35382	4.22939e-05
Q99417	c-Myc-binding protein OS=Homo sapiens OX=9606 GN=MYCBP PE=1 SV=3	MYCBP	11.9667	18.4	5	5	6620.94	7640.19	6792.87	4880.74	5350.4	5377.56	7001.75	7250.46	6999.91	1.0289	1.18729	1.05562	0.758469	0.831456	0.835677	1.08808	1.12673	1.08779	1.00941	0.818125	0.741365	0.00531012	1.36156	0.000771878
Q9NZL9	Methionine adenosyltransferase 2 subunit beta OS=Homo sapiens OX=9606 GN=MAT2B PE=1 SV=1	MAT2B	37.5518	35	10	10	13631.8	14407.1	14744.1	11499.1	11552.9	11774.3	14534.6	14845.8	14305.8	1.01147	1.06899	1.09399	0.853222	0.857216	0.873643	1.07845	1.10154	1.06148	1.02111	0.452292	0.814025	0.00108718	1.2544	6.2472e-05
P16070	CD44 antigen OS=Homo sapiens OX=9606 GN=CD44 PE=1 SV=3	CD44	81.5376	15.4	10	10	103172	94539.1	95130.6	118278	122142	126281	79017.7	83623.5	74609.8	1.03541	0.948771	0.954707	1.18701	1.22578	1.26733	0.793002	0.839225	0.748766	0.810167	0.00824032	1.25221	0.00265998	0.646988	0.000327698
Q15629	Translocating chain-associated membrane protein 1 OS=Homo sapiens OX=9606 GN=TRAM1 PE=1 SV=3	TRAM1	43.0716	10.7	4	4	27639.6	27148.4	27635.4	35131.8	37974.7	39104	31646	31771	29823.2	0.864114	0.848757	0.863984	1.09835	1.18723	1.22254	0.989369	0.993278	0.932382	1.13123	0.00448381	1.36139	0.000696744	0.830939	0.0082549
Q8N5M4	Tetratricopeptide repeat protein 9C OS=Homo sapiens OX=9606 GN=TTC9C PE=1 SV=1	TTC9C	20.0126	8.2	1	1	10071.5	7236.73	6991.55	3055.46	4121.41	3711.16	8073.7	6680.29	7652.63	1.57383	1.13085	1.09254	0.477461	0.644033	0.579924	1.26164	1.0439	1.19584	0.92209	0.615744	0.44807	0.00544717	2.05791	0.00223249
Q92504	Zinc transporter SLC39A7 OS=Homo sapiens OX=9606 GN=SLC39A7 PE=1 SV=2	SLC39A7	50.1181	2.8	1	1	2390.96	2290.86	2238.89	3376.84	3108.88	4348.16	2540.5	2531.12	2582.3	0.846907	0.81145	0.793043	1.19612	1.1012	1.54017	0.899875	0.896553	0.914682	1.10594	0.00750003	1.56543	0.0130063	0.70648	0.0289936
Q712K3	Ubiquitin-conjugating enzyme E2 R2 OS=Homo sapiens OX=9606 GN=UBE2R2 PE=1 SV=1	UBE2R2	27.166	7.6	3	3	14027.5	14121.9	14558	10464.5	10964.5	9724.21	14074.5	14413.7	15223.9	1.07378	1.08101	1.11439	0.801038	0.839315	0.744374	1.07738	1.10334	1.16536	1.02352	0.427532	0.729457	0.000999439	1.40313	0.00126979
O43795	Unconventional myosin-Ib OS=Homo sapiens OX=9606 GN=MYO1B PE=1 SV=3	MYO1B	131.985	30.5	33	31	16541.1	17401.3	16893.6	20528	20232.6	20688.1	15234	16637.9	16084.7	0.929034	0.977349	0.948837	1.15296	1.13637	1.16195	0.85562	0.934474	0.9034	0.943358	0.118056	1.20876	0.000295469	0.780432	0.000719511
O95989	Diphosphoinositol polyphosphate phosphohydrolase 1 OS=Homo sapiens OX=9606 GN=NUDT3 PE=1 SV=1	NUDT3	19.471	26.7	3	2	15764.7	15472.8	16189.8	13321	13687.9	12499.5	17567.5	16586	15816.1	1.03635	1.01716	1.0643	0.875707	0.899826	0.821703	1.15487	1.09034	1.03973	1.05361	0.194781	0.83303	0.00361556	1.26479	0.00443774
Q99943	1-acyl-sn-glycerol-3-phosphate acyltransferase alpha OS=Homo sapiens OX=9606 GN=AGPAT1 PE=1 SV=2	AGPAT1	31.7165	6.4	2	2	6872.06	6831.8	7166.7	9023.56	10258.7	9521.63	6967.54	7389.35	8745.54	0.849837	0.844859	0.886274	1.1159	1.26865	1.1775	0.861644	0.913808	1.08152	1.10694	0.236279	1.38012	0.00132475	0.802058	0.0447868
P08962	CD63 antigen OS=Homo sapiens OX=9606 GN=CD63 PE=1 SV=2	CD63	25.6366	7.6	2	2	51877.3	51023.1	48201.4	59683.3	58833.5	63779.6	47950.3	51636.4	48618.3	0.969461	0.953498	0.900768	1.11534	1.09946	1.19189	0.896074	0.964959	0.908558	0.980828	0.575194	1.20645	0.00492594	0.812989	0.00356279
O60522	Tudor domain-containing protein 6 OS=Homo sapiens OX=9606 GN=TDRD6 PE=2 SV=2	TDRD6	236.517	0.4	1	1	4845.54	4682.2	5507.26	3831.38	3906.12	3967.67	2874.58	3639.93	3142.56	1.19816	1.15777	1.36179	0.947391	0.965872	0.981092	0.710801	0.900051	0.777066	0.642306	0.00628311	0.778528	0.00793376	0.825026	0.0472356
P07602	Prosaposin OS=Homo sapiens OX=9606 GN=PSAP PE=1 SV=2	PSAP	58.1126	21	11	11	22706.9	22066.9	22633.6	26958.9	28311.3	27058.7	20592.8	21040.9	20881.6	0.96283	0.935694	0.959722	1.14312	1.20047	1.14736	0.873185	0.892186	0.885432	0.927423	0.00239874	1.22136	0.000386902	0.759335	8.43696e-05
Q14558	Phosphoribosyl pyrophosphate synthase-associated protein 1 OS=Homo sapiens OX=9606 GN=PRPSAP1 PE=1 SV=2	PRPSAP1	39.3937	15.4	4	4	4187.72	4238.61	4541.69	2618.89	3101.33	2930.46	4539.69	4181.79	4438.08	1.08371	1.09688	1.17531	0.677722	0.80257	0.75835	1.17479	1.08217	1.1485	1.01477	0.697415	0.667078	0.00187744	1.52122	0.00160287
Q9UI30	Multifunctional methyltransferase subunit TRM112-like protein OS=Homo sapiens OX=9606 GN=TRMT112 PE=1 SV=1	TRMT112	14.1994	42.4	4	4	25348.9	25875.9	24587.6	18556.7	18096.5	15149.5	27660.2	26770	25256.2	1.10052	1.1234	1.06747	0.805638	0.785661	0.657717	1.20087	1.16222	1.0965	1.0511	0.180338	0.683302	0.0042136	1.53827	0.00329394
Q8TAD7	Overexpressed in colon carcinoma 1 protein OS=Homo sapiens OX=9606 GN=OCC1 PE=1 SV=2	OCC1	6.40699	19	1	1	7747.37	7252.51	7371.38	10519.8	8824.31	11361.4	7170.33	6601.07	7067.78	0.94332	0.883065	0.897539	1.28089	1.07445	1.38336	0.873059	0.803746	0.860573	0.931515	0.092435	1.37254	0.0157787	0.678679	0.00837661
Q96IU4	Putative protein-lysine deacylase ABHD14B OS=Homo sapiens OX=9606 GN=ABHD14B PE=1 SV=1	ABHD14B	22.3457	34.3	4	4	6433.95	5605.23	6218.34	3621.84	3768.73	3509.81	5268.66	4824.21	5142.01	1.30439	1.13638	1.26068	0.734276	0.764056	0.711564	1.06815	0.97804	1.04247	0.834445	0.021464	0.597035	0.000373053	1.39765	0.000557615
O00461	Golgi integral membrane protein 4 OS=Homo sapiens OX=9606 GN=GOLIM4 PE=1 SV=1	GOLIM4	81.8803	33.8	16	16	3831.97	4136.15	3937.93	5027.56	4983.34	5492.36	4370.65	4272.71	4172.91	0.857358	0.925414	0.881065	1.12486	1.11496	1.22885	0.977882	0.955968	0.933639	1.07645	0.0468035	1.30213	0.00232829	0.826682	0.00497081
Q16352	Alpha-internexin OS=Homo sapiens OX=9606 GN=INA PE=1 SV=2	INA	55.3906	6	7	6		1484.64	1395.35	1942.2	2220.85	2164.1	5433.21	5660.11	5742.97		0.456051	0.428621	0.596604	0.682198	0.664767	1.66897	1.73867	1.76412	3.89731	2.73763e-05	1.46463	0.00714769	2.66096	2.46827e-05
Q96LB3	Intraflagellar transport protein 74 homolog OS=Homo sapiens OX=9606 GN=IFT74 PE=1 SV=1	IFT74	69.2393	4.2	3	3	2534.69	2439.64	2109.39	1820.9	1989.79	1517.38	2412.91	2171.69	2228.48	1.1866	1.1421	0.987499	0.852442	0.931507	0.710353	1.12959	1.01666	1.04325	0.961795	0.596937	0.752157	0.0417479	1.27871	0.0430305
Q969X1	Protein lifeguard 3 OS=Homo sapiens OX=9606 GN=TMBIM1 PE=1 SV=2	TMBIM1	34.6074	3.9	1	1	8244.95	9135.76	8880.94	11620.2	10118.4	12255.8	9402.77	8559.85	7295.22	0.867748	0.961503	0.934683	1.22298	1.06492	1.28987	0.989604	0.90089	0.767793	0.961776	0.616403	1.29445	0.0168451	0.742999	0.0329227
Q99627	COP9 signalosome complex subunit 8 OS=Homo sapiens OX=9606 GN=COPS8 PE=1 SV=1	COPS8	23.2256	16.3	2	2	18138.6	22242.6	21549.7	16258.2	14246.8	15670.7	22694	23180	22164.3	0.926779	1.13647	1.10107	0.830703	0.72793	0.800685	1.15953	1.18437	1.13247	1.09862	0.20501	0.745601	0.0174962	1.47346	0.000716599
Q969V6	Myocardin-related transcription factor A OS=Homo sapiens OX=9606 GN=MRTFA PE=1 SV=1	MRTFA	98.919	3.7	3	3	2522.27	1985.93	2111.78	1822.31	1690.13	1533.9	2755.62	1995.64	2370.16	1.20825	0.951333	1.01162	0.872953	0.809635	0.734795	1.32004	0.955981	1.13539	1.07575	0.585785	0.762291	0.0370378	1.4112	0.0329062
Q9BPZ3	Polyadenylate-binding protein-interacting protein 2 OS=Homo sapiens OX=9606 GN=PAIP2 PE=1 SV=1	PAIP2	14.9843	5.5	1	1	9360.91	10327.6	9879.02	6512.48	6256.36	6851.32	7756.61	8134.68	8755.07	1.14105	1.25888	1.2042	0.793838	0.762619	0.835141	0.945492	0.991576	1.0672	0.833561	0.0157003	0.663571	0.000449531	1.25618	0.00661922
P38936	Cyclin-dependent kinase inhibitor 1 OS=Homo sapiens OX=9606 GN=CDKN1A PE=1 SV=3	CDKN1A	18.1193	7.3	1	1	19495.9	22520.9	22581.1	17582.3	15080.5	17855.2	14651.1	12417.1	11382.1	1.14259	1.31988	1.3234	1.03044	0.883816	1.04643	0.858652	0.727726	0.667066	0.595225	0.00413755	0.782037	0.0273627	0.761122	0.0395702
O00767	Stearoyl-CoA desaturase OS=Homo sapiens OX=9606 GN=SCD PE=1 SV=2	SCD	41.5227	21.2	6	6	6357.05	6576.66	7219.55	14187.5	14278.6	14468.7	10329.7	10937	9421.58	0.610105	0.631182	0.692881	1.36162	1.37036	1.38861	0.991372	1.04965	0.904217	1.52274	0.00189635	2.13042	3.91883e-05	0.714763	0.00152781
Q9P0P0	E3 ubiquitin-protein ligase RNF181 OS=Homo sapiens OX=9606 GN=RNF181 PE=1 SV=1	RNF181	17.9091	11.1	2	2	13031.3	13726.5	13672	8434.06	8089.11	8679.67	10561.4	10484	10479.4	1.20713	1.27153	1.26648	0.781274	0.749321	0.804027	0.978337	0.971163	0.970741	0.779742	0.000124205	0.623374	5.72356e-05	1.25084	0.000405409
P29966	Myristoylated alanine-rich C-kinase substrate OS=Homo sapiens OX=9606 GN=MARCKS PE=1 SV=4	MARCKS	31.5547	36.4	8	8	16915.6	13524	14513.5	18320.2	17608	20739.1	13181.6	12412.3	12170	1.09224	0.873238	0.93713	1.18293	1.13694	1.33912	0.851134	0.80146	0.785811	0.840075	0.0723634	1.26059	0.0471721	0.666415	0.00180899
P35613	Basigin OS=Homo sapiens OX=9606 GN=BSG PE=1 SV=2	BSG	42.2004	13.8	4	4	27100	29508.3	29077.1	41116.6	38033.1	43182.4	29437.3	27664	25694.7	0.83868	0.913214	0.899867	1.27246	1.17704	1.33639	0.911016	0.856136	0.795192	0.96628	0.498373	1.42769	0.00143255	0.676814	0.00193359
Q8N5M9	Protein jagunal homolog 1 OS=Homo sapiens OX=9606 GN=JAGN1 PE=1 SV=1	JAGN1	21.125	3.8	1	1	23073.8	19324.4	22313.9	16817.3	17146.7	14675.1	21179	21722.8	17866.9	1.19265	0.998848	1.15337	0.869261	0.886289	0.758532	1.09471	1.12282	0.923515	0.939064	0.480922	0.751623	0.0176398	1.24938	0.0478592
P62328	Thymosin beta-4 OS=Homo sapiens OX=9606 GN=TMSB4X PE=1 SV=2	TMSB4X	5.05265	25	1	1	17486.7	20586	20975	25520.4	26000.6	26963.7	14142.2	12990.9	16135.1	0.870465	1.02474	1.04411	1.27037	1.29427	1.34221	0.70398	0.64667	0.803184	0.732768	0.0218777	1.32917	0.00868325	0.551296	0.000773602
P30046	D-dopachrome decarboxylase OS=Homo sapiens OX=9606 GN=DDT PE=1 SV=3	DDT	12.7118	36.4	5	1	40047.2	42388.7	39174.7	27432.9	26275.7	26238.6	54109.8	52292.4	52965.1	0.998614	1.057	0.976857	0.684064	0.655209	0.654285	1.34928	1.30396	1.32073	1.31047	0.000445912	0.657404	0.0001106	1.99341	2.57721e-06
Q92530	Proteasome inhibitor PI31 subunit OS=Homo sapiens OX=9606 GN=PSMF1 PE=1 SV=2	PSMF1	29.8167	25.8	7	7	6881.42	7005.21	6652.05	4793.66	5386.27	5080.61	6632.09	6301.43	6403.05	1.12328	1.14348	1.08584	0.782485	0.879219	0.829325	1.08258	1.0286	1.04519	0.941471	0.0479662	0.743015	0.00127946	1.2671	0.00298618
O15212	Prefoldin subunit 6 OS=Homo sapiens OX=9606 GN=PFDN6 PE=1 SV=1	PFDN6	14.5827	34.1	5	5	33954.2	32058.7	34227.9	25072.9	23494.8	23081.4	34413.4	33835.8	33942.3	1.11495	1.05271	1.12394	0.823317	0.771497	0.757923	1.13003	1.11107	1.11456	1.01946	0.407289	0.714769	0.000495375	1.42628	0.000157692
Q9Y4D1	Disheveled-associated activator of morphogenesis 1 OS=Homo sapiens OX=9606 GN=DAAM1 PE=1 SV=2	DAAM1	123.473	4.4	4	3	1351.9	1046.21	1417.37	1764.87	1598.4	1751.32	1366.24	1447.67	1194.89	0.940352	0.727721	0.985894	1.2276	1.11181	1.21818	0.950328	1.00697	0.83114	1.05067	0.644489	1.34048	0.0391515	0.783799	0.0195417
Q6P1M3	LLGL scribble cell polarity complex component 2 OS=Homo sapiens OX=9606 GN=LLGL2 PE=1 SV=2	LLGL2	113.448	9	9	9	2884.07	2743.98	2541.9	3272.39	3408.96	3211.23	2284.12	2722.29	2800.14	1.00339	0.954646	0.884342	1.13848	1.186	1.1172	0.794659	0.9471	0.974186	0.95552	0.548538	1.21085	0.00916381	0.789133	0.0220152
Q9NRX2	39S ribosomal protein L17, mitochondrial OS=Homo sapiens OX=9606 GN=MRPL17 PE=1 SV=1	MRPL17	20.0502	22.9	5	5	2004.53	3030.2	3802.31	1291.79	1522.6	926.84	3139.65	3214.37	2472.89	0.842823	1.27407	1.59872	0.543144	0.640189	0.389698	1.32009	1.35151	1.03975	0.998855	0.905938	0.423357	0.023524	2.35937	0.00659753
O15525	Transcription factor MafG OS=Homo sapiens OX=9606 GN=MAFG PE=1 SV=1	MAFG	17.8496	15.4	3	1	3487.13	3278.89	3214.83	4994.04	4467.93	5375.73	2764.08	3281.25	3693.75	0.908169	0.853936	0.837253	1.30062	1.1636	1.40003	0.719861	0.854551	0.96198	0.975777	0.742014	1.48662	0.00262076	0.656374	0.0130833
P13637	Sodium/potassium-transporting ATPase subunit alpha-3 OS=Homo sapiens OX=9606 GN=ATP1A3 PE=1 SV=3	ATP1A3	111.749	4.7	5	5	3245.29	4091.33	3907.15	5018.68	5528.6	5408.12	4277.89	3887.35	4232.24	0.737629	0.929926	0.888063	1.14071	1.25661	1.22922	0.97233	0.883563	0.961955	1.10261	0.257194	1.41904	0.00987584	0.777008	0.00390427
P32970	CD70 antigen OS=Homo sapiens OX=9606 GN=CD70 PE=1 SV=2	CD70	21.1184	16.1	3	3	19454.4	21524.3	21679.9	28290.5	28574	28218.4	20640.1	20959.3	21205	0.831597	0.920079	0.926731	1.20931	1.22143	1.20623	0.882281	0.895926	0.906428	1.00233	0.927505	1.35788	0.000947934	0.738154	4.02557e-06
P62875	DNA-directed RNA polymerases I, II, and III subunit RPABC5 OS=Homo sapiens OX=9606 GN=POLR2L PE=1 SV=1	POLR2L	7.64511	29.9	2	2	9969.29	7957.12	8831.5	3912.24	4562.42	2650.09	7208.21	8401.52	5575.01	1.519	1.21241	1.34564	0.596102	0.695168	0.403789	1.0983	1.28013	0.849455	0.791719	0.148619	0.415755	0.00672351	1.90429	0.0311632
P52888	Thimet oligopeptidase OS=Homo sapiens OX=9606 GN=THOP1 PE=1 SV=2	THOP1	78.8398	25.5	16	16	8849.97	8813.39	9500.21	7189.7	7287.46	7042.22	8484.23	9075.82	8821.87	1.06108	1.05669	1.13904	0.862018	0.873739	0.844336	1.01723	1.08816	1.05771	0.971225	0.405837	0.792215	0.000906196	1.22596	0.000750782
Q9BV40	Vesicle-associated membrane protein 8 OS=Homo sapiens OX=9606 GN=VAMP8 PE=1 SV=1	VAMP8	11.4383	31	3	3	26303.4	23436.6	23532.6	16212.3	16847.3	16475.9	22337.2	23497.7	23717.7	1.23066	1.09653	1.10102	0.758526	0.788238	0.770859	1.04509	1.09939	1.10968	0.949229	0.292838	0.676044	0.000584259	1.40409	9.7985e-05
P61073	C-X-C chemokine receptor type 4 OS=Homo sapiens OX=9606 GN=CXCR4 PE=1 SV=1	CXCR4	39.7455	3.4	1	1	422.842	1067.91	1096.05	3957.3	4767.86	4559.23	2526.76	1996.45	1797.84	0.171482	0.433088	0.444499	1.60487	1.93359	1.84898	1.02472	0.809656	0.72911	2.44358	0.0421192	5.13545	0.00568237	0.475826	0.00287879
P50583	Bis(5'-nucleosyl)-tetraphosphatase [asymmetrical] OS=Homo sapiens OX=9606 GN=NUDT2 PE=1 SV=3	NUDT2	16.8292	42.9	5	5	7904.01	9585.11	9102.88	6072.3	5997.13	5419.39	7023.26	7188.28	6904.84	1.09109	1.32316	1.25659	0.838237	0.82786	0.748108	0.96951	0.99229	0.953162	0.794088	0.0180322	0.657672	0.0035755	1.20742	0.00744528
Q86X29	Lipolysis-stimulated lipoprotein receptor OS=Homo sapiens OX=9606 GN=LSR PE=1 SV=4	LSR	71.4389	22.2	11	11	6438.2	6437.37	6482.83	7965.42	8471.4	8626.68	5691.62	5939.51	5986.88	0.933976	0.933856	0.940451	1.15553	1.22893	1.25145	0.825672	0.861632	0.868504	0.910096	0.00400386	1.29471	0.000443432	0.702935	0.000256529
P56378	ATP synthase subunit ATP5MJ, mitochondrial OS=Homo sapiens OX=9606 GN=ATP5MJ PE=1 SV=1	ATP5MJ	6.66204	36.2	2	2	10627.8	10194.5	11577.9	6402.66	5447.56	6729.57	8758.67	8608.13	8804.87	1.23977	1.18922	1.3506	0.746893	0.635477	0.785028	1.02173	1.00417	1.02712	0.807765	0.00508742	0.573449	0.00164714	1.40861	0.00568485
P43007	Neutral amino acid transporter A OS=Homo sapiens OX=9606 GN=SLC1A4 PE=1 SV=1	SLC1A4	55.7231	13.9	4	4	3952.39	4502.73	4246.08	7440.14	7407.55	7365.53	5461.46	4969.15	5365.34	0.701464	0.799137	0.753587	1.32046	1.31468	1.30722	0.969292	0.881917	0.952233	1.24366	0.0100459	1.74891	0.000120617	0.711106	0.000302045
Q9ULS5	Transmembrane and coiled-coil domain protein 3 OS=Homo sapiens OX=9606 GN=TMCC3 PE=1 SV=3	TMCC3	53.785	1.9	1	1	3087.56	3670.04	3456.97	5020.08	4936.38	4744.7	3142.88	3455.12	3960.25	0.783336	0.931115	0.877058	1.27363	1.25239	1.20376	0.797371	0.876588	1.00474	1.03365	0.730136	1.43923	0.00235634	0.718192	0.00834783
P09429	High mobility group protein B1 OS=Homo sapiens OX=9606 GN=HMGB1 PE=1 SV=3	HMGB1	24.8938	20.9	5	3	24475	24357.5	24277.4	18032.3	18361.6	17748.8	27618.2	30200.9	32616.1	1.01188	1.00703	1.00372	0.745522	0.759133	0.7338	1.14184	1.24862	1.34847	1.23698	0.0119489	0.740566	7.55682e-06	1.67031	0.000480237
P61970	Nuclear transport factor 2 OS=Homo sapiens OX=9606 GN=NUTF2 PE=1 SV=1	NUTF2	14.4785	51.2	4	4	33858.3	34989.4	33905	24207	22752.3	23566.1	34639.1	30983	30650.8	1.13049	1.16826	1.13205	0.808244	0.759673	0.786845	1.15656	1.03449	1.02339	0.936937	0.175985	0.68636	5.58773e-05	1.36508	0.00196689
Q02318	Sterol 26-hydroxylase, mitochondrial OS=Homo sapiens OX=9606 GN=CYP27A1 PE=1 SV=1	CYP27A1	60.2347	18.3	8	8	6203.51	6507.56	6300.17	7795.65	7345.22	8222.69	6318.65	5960.96	5844.77	0.922849	0.96808	0.937228	1.1597	1.09269	1.22323	0.939977	0.886767	0.869481	0.953351	0.152988	1.22893	0.00444771	0.775754	0.00321545
O95749	Geranylgeranyl pyrophosphate synthase OS=Homo sapiens OX=9606 GN=GGPS1 PE=1 SV=1	GGPS1	34.8709	18	4	4	6661.02	6195	5877.13	4216.31	4675.36	4173.31	5630.17	5506.96	4727.46	1.25778	1.16978	1.10976	0.796153	0.882834	0.788033	1.06313	1.03986	0.892671	0.846873	0.0633568	0.697426	0.00216595	1.21428	0.0430547
Q9BRS2	Serine/threonine-protein kinase RIO1 OS=Homo sapiens OX=9606 GN=RIOK1 PE=1 SV=2	RIOK1	65.583	9.7	4	4	3410.15	3931.89	4010.18	2309.08	2274.99	2686.51	3573.16	3404.81	3306.46	1.06172	1.22416	1.24853	0.718909	0.708298	0.836419	1.11247	1.06006	1.02944	0.905939	0.158271	0.640454	0.00376206	1.41453	0.00377089
Q9Y2S6	Translation machinery-associated protein 7 OS=Homo sapiens OX=9606 GN=TMA7 PE=1 SV=1	TMA7	7.06629	14.1	1	1	17048	20203	13363.7	28090.1	27546.2	28801.8	12939.9	15492.8	15281.3	0.85828	1.01712	0.672796	1.41419	1.38681	1.45003	0.651457	0.779985	0.769333	0.86366	0.365816	1.66825	0.0120752	0.517704	0.000367293
O00244	Copper transport protein ATOX1 OS=Homo sapiens OX=9606 GN=ATOX1 PE=1 SV=1	ATOX1	7.40162	38.2	3	3	30204.6	35895.9	35348.9	23168.7	22250.6	24296.5	38767.6	37589.6	37446.3	0.953935	1.13368	1.1164	0.731725	0.702727	0.767341	1.22437	1.18717	1.18265	1.12177	0.104351	0.687197	0.00357191	1.63239	5.96249e-05
Q6UW68	Transmembrane protein 205 OS=Homo sapiens OX=9606 GN=TMEM205 PE=1 SV=1	TMEM205	21.1978	13.2	2	2	10915.5	9339.17	10312.6	4854.71	6383.44	5497.97	9580.95	8386.37	9206.37	1.31906	1.12857	1.2462	0.586655	0.771392	0.664388	1.15779	1.01343	1.11252	0.88898	0.123869	0.547518	0.00266654	1.62366	0.00520888
Q9HCM4	Band 4.1-like protein 5 OS=Homo sapiens OX=9606 GN=EPB41L5 PE=1 SV=3	EPB41L5	81.8562	7.8	6	5	6658.16	6647.86	6444.66	9627.83	9846.55	9793.38	7527.53	7453.04	7261.63	0.840905	0.839604	0.813941	1.21597	1.24359	1.23687	0.950704	0.941296	0.917121	1.12615	0.00140618	1.48186	6.25161e-06	0.759956	2.69028e-05
O43674	NADH dehydrogenase [ubiquinone] 1 beta subcomplex subunit 5, mitochondrial OS=Homo sapiens OX=9606 GN=NDUFB5 PE=1 SV=1	NDUFB5	21.7503	5.8	2	2	63047.2	46498.3	49968.9	39782.6	38930.8	35350.4	49809.6	46260.9	48207.6	1.35794	1.0015	1.07626	0.856858	0.838511	0.761395	1.07283	0.996391	1.03832	0.904484	0.38358	0.715069	0.0293549	1.26489	0.00500224
Q16527	Cysteine and glycine-rich protein 2 OS=Homo sapiens OX=9606 GN=CSRP2 PE=1 SV=3	CSRP2	20.9538	37.3	6	6	13936.9	12230.8	12275.6	19213.7	19389.1	18941.2	14443.5	14575.5	14498.7	0.899121	0.789059	0.791943	1.23955	1.25086	1.22197	0.931807	0.940323	0.935368	1.132	0.04299	1.49685	0.000737106	0.756253	2.77955e-06
Q9UBW8	COP9 signalosome complex subunit 7a OS=Homo sapiens OX=9606 GN=COPS7A PE=1 SV=1	COPS7A	30.2766	15.3	4	4	10840.6	13152	11776.9	8790.35	9168.46	8863.81	15648.6	15159.1	15780.9	0.893616	1.08415	0.970791	0.724607	0.755775	0.730663	1.28995	1.24959	1.30085	1.30247	0.00956321	0.749874	0.0077115	1.73691	6.38991e-06
O60437	Periplakin OS=Homo sapiens OX=9606 GN=PPL PE=1 SV=4	PPL	204.747	18.5	28	28	6621.17	6168.63	6017.32	8161.5	8259.25	8013.71	6466.29	6694.43	6650.67	0.945087	0.880492	0.858895	1.16495	1.1789	1.14385	0.92298	0.955543	0.949298	1.0534	0.159486	1.29921	0.000935678	0.810797	0.000108839
O95861	3'(2'),5'-bisphosphate nucleotidase 1 OS=Homo sapiens OX=9606 GN=BPNT1 PE=1 SV=1	BPNT1	33.3923	33.4	9	9	5743.57	5876.43	6412.32	4652.44	4840.42	4814.16	5902.29	5953.59	5485.13	1.0405	1.06456	1.16164	0.842828	0.876881	0.872124	1.06925	1.07854	0.993676	0.961663	0.41433	0.793409	0.00298876	1.21206	0.00264031
O60547	GDP-mannose 4,6 dehydratase OS=Homo sapiens OX=9606 GN=GMDS PE=1 SV=1	GMDS	41.9497	12.9	5	5	8702.31	7532.84	6946.3	5124.28	5807.8	4733.92	6648.01	6523.54	6678.65	1.33431	1.155	1.06506	0.785696	0.890499	0.725843	1.01933	1.00024	1.02403	0.856298	0.0852973	0.675799	0.01166	1.26709	0.0160304
Q9HAU8	Aminopeptidase RNPEPL1 OS=Homo sapiens OX=9606 GN=RNPEPL1 PE=1 SV=3	RNPEPL1	80.0005	3.2	2	2	5039.66	4839.44	4387.84	206.983	280.068	1421.64	1491.56	4134.53	4173.34	1.74617	1.6768	1.52033	0.0717167	0.0970396	0.49258	0.516804	1.43256	1.446	0.686862	0.239322	0.133784	0.0163382	5.1341	0.0498496
O94851	[F-actin]-monooxygenase MICAL2 OS=Homo sapiens OX=9606 GN=MICAL2 PE=1 SV=2	MICAL2	219.061	11	18	18	4500.91	5355.05	5198.14	6114.25	6106.45	5991.84	7931.87	7924.97	7770.53	0.711994	0.847109	0.822288	0.967206	0.965973	0.947843	1.25473	1.25364	1.22921	1.5695	0.00110542	1.20981	0.0232664	1.29731	9.9834e-06
O00762	Ubiquitin-conjugating enzyme E2 C OS=Homo sapiens OX=9606 GN=UBE2C PE=1 SV=1	UBE2C	19.6523	24	3	3	14308.1	13855.1	13902.9	9537.91	9976.61	9934.24	12228.6	12513.1	12630.8	1.18263	1.14518	1.14913	0.788348	0.824608	0.821106	1.01074	1.03426	1.04399	0.888423	0.00107985	0.700058	3.49288e-05	1.26907	0.000159245
Q9H5V8	CUB domain-containing protein 1 OS=Homo sapiens OX=9606 GN=CDCP1 PE=1 SV=3	CDCP1	92.9317	19.3	15	15	30619	31567.5	31986.2	47200.4	46842.1	48309.2	30800.7	31352	30179.6	0.837968	0.863926	0.875385	1.29176	1.28195	1.3221	0.842941	0.858026	0.825941	0.980456	0.310876	1.5116	1.30787e-05	0.648621	7.2818e-06
P51570	Galactokinase OS=Homo sapiens OX=9606 GN=GALK1 PE=1 SV=1	GALK1	42.2722	9.9	5	5	14304.6	15173.8	16106.7	12466.5	11055.2	12164.1	14965.5	14960	15224.7	1.01836	1.08024	1.14665	0.887495	0.787027	0.865967	1.0654	1.06501	1.08386	0.990457	0.819793	0.782836	0.00813696	1.26522	0.00310447
P05204	Non-histone chromosomal protein HMG-17 OS=Homo sapiens OX=9606 GN=HMGN2 PE=1 SV=3	HMGN2	9.39267	17.8	2	0	4213.42	3448.75	3592.28	10327.6	9010.43	9553.62	3348.95	3517.98	3591.56	0.749353	0.613358	0.638885	1.83676	1.6025	1.6991	0.59561	0.625671	0.638757	0.929277	0.339116	2.56713	0.000202855	0.36199	2.21447e-05
Q9Y6X4	Soluble lamin-associated protein of 75 kDa OS=Homo sapiens OX=9606 GN=FAM169A PE=1 SV=2	FAM169A	74.9548	15.8	7	7	11820.7	11584.5	11901.3	15007.4	15255.4	15626.5	12487.3	12029.9	11704.9	0.906046	0.887941	0.912224	1.15031	1.16932	1.19776	0.957144	0.922081	0.897172	1.02594	0.282954	1.29975	5.16055e-05	0.789334	0.000431869
Q8IXM6	Nurim OS=Homo sapiens OX=9606 GN=NRM PE=1 SV=1	NRM	29.3789	11.5	3	3	12802.1	13184.7	13990.7	10221.8	9197.22	9850.1	13003.9	14728.1	13050	1.04717	1.07847	1.1444	0.836112	0.752303	0.805707	1.06368	1.20471	1.06744	1.02012	0.716731	0.732139	0.00152467	1.39335	0.00297249
Q53H96	Pyrroline-5-carboxylate reductase 3 OS=Homo sapiens OX=9606 GN=PYCR3 PE=1 SV=3	PYCR3	28.6633	36.9	7	7	7588.67	8161.79	8165.45	6898.21	6142.32	5659.68	7714.41	7639.33	7160.85	1.04863	1.12783	1.12833	0.95322	0.848768	0.782076	1.06601	1.05563	0.989513	0.941407	0.14826	0.781915	0.0162823	1.20398	0.0384187
O00625	Pirin OS=Homo sapiens OX=9606 GN=PIR PE=1 SV=1	PIR	32.1134	16.2	5	5	4742.93	4453.34	3889.13	2700.49	2248.52	2248.71	3646.6	3540.91	3656.32	1.37136	1.28763	1.1245	0.780815	0.650134	0.650188	1.05437	1.02381	1.05718	0.828698	0.0360268	0.550057	0.00210993	1.50657	0.00260987
Q8NAT1	Protein O-linked-mannose beta-1,4-N-acetylglucosaminyltransferase 2 OS=Homo sapiens OX=9606 GN=POMGNT2 PE=1 SV=1	POMGNT2	66.6153	7.8	4	4	7902.49	7680.62	8172.1	9545.89	10750.7	9036.05	7761.79	8219.45	7844.2	0.924709	0.898747	0.956257	1.11701	1.25799	1.05735	0.908246	0.961798	0.917888	1.00296	0.911821	1.23479	0.0184662	0.812251	0.0192288
Q969P0	Immunoglobulin superfamily member 8 OS=Homo sapiens OX=9606 GN=IGSF8 PE=1 SV=1	IGSF8	65.0342	3.9	2	2	5541.96	6724.8	6623.99	8231.74	7297.43	7898.05	4552.06	3842.38	5136.9	0.893075	1.08369	1.06744	1.32653	1.17597	1.27275	0.733555	0.619192	0.8278	0.716295	0.0322929	1.24014	0.0381437	0.577591	0.00371268
Q96DE0	U8 snoRNA-decapping enzyme OS=Homo sapiens OX=9606 GN=NUDT16 PE=1 SV=2	NUDT16	21.2734	9.2	3	2	6963.61	6047.39	6673.51	4708.08	4324.59	3989.35	5521.77	5338.38	6610.04	1.24904	1.0847	1.197	0.84447	0.775685	0.715554	0.990418	0.957525	1.18562	0.887509	0.194304	0.661536	0.0028648	1.34159	0.0234328
P17081	Rho-related GTP-binding protein RhoQ OS=Homo sapiens OX=9606 GN=RHOQ PE=1 SV=2	RHOQ	22.6594	5.4	1	1	3586.14	4181.69	3612.71	5372.38	5513.79	5689.65	3381.24	3939.74	4090.18	0.819844	0.955995	0.82592	1.22821	1.26053	1.30074	0.773003	0.900682	0.935077	1.00269	0.981445	1.45651	0.0019953	0.688422	0.0034049
Q86WA6	Valacyclovir hydrolase OS=Homo sapiens OX=9606 GN=BPHL PE=1 SV=1	BPHL	32.5426	17.5	5	5	5972.99	6050.81	7262.04	5014.19	4341.86	4465.27	7477.68	6085.91	6852.24	1.00437	1.01746	1.22113	0.843147	0.730092	0.750844	1.25739	1.02336	1.15222	1.05859	0.544385	0.716656	0.0126264	1.47713	0.0063526
P01116	GTPase KRas OS=Homo sapiens OX=9606 GN=KRAS PE=1 SV=1	KRAS	21.6558	16.9	3	3	8090.48	8712.99	8874.02	11267.3	11616.6	11299.4	8175.03	8613.21	8599.2	0.854145	0.919866	0.936866	1.18953	1.22641	1.19292	0.86307	0.909331	0.907852	0.988704	0.758946	1.33126	0.000659277	0.742685	0.000112091
Q8N138	ORM1-like protein 3 OS=Homo sapiens OX=9606 GN=ORMDL3 PE=1 SV=1	ORMDL3	17.4947	5.2	1	1	7978.04	7349.8	6956.01	6224.48	5817.96	5914.58	8577.27	8753.04	7606.64	1.10164	1.01489	0.960512	0.8595	0.803366	0.816708	1.18438	1.20865	1.05035	1.11906	0.131001	0.805831	0.00863958	1.3887	0.0024855
P01024	Complement C3 OS=Homo sapiens OX=9606 GN=C3 PE=1 SV=2	C3	187.148	19.7	28	28	3905.81	3906.37	4227.23	5056.43	4873.57	4871.04	7275.28	7153.84	7144.49	0.726076	0.72618	0.785827	0.939972	0.905979	0.905509	1.35245	1.32987	1.32814	1.79192	2.69427e-05	1.22938	0.00206037	1.45757	1.03092e-05
P36915	Guanine nucleotide-binding protein-like 1 OS=Homo sapiens OX=9606 GN=GNL1 PE=1 SV=2	GNL1	68.6609	15.8	9	9	10594.9	10021.2	10214.5	8111.61	8469.82	8242.45	10828	10543.6	10115.7	1.09424	1.03499	1.05496	0.837767	0.874763	0.85128	1.11831	1.08895	1.04474	1.0213	0.460116	0.80517	0.000465726	1.26843	0.000536882
P00374	Dihydrofolate reductase OS=Homo sapiens OX=9606 GN=DHFR PE=1 SV=2	DHFR	21.4527	10.7	2	2	5682.5	5320.24	4544.81	2921.37	3059.46	2669.4	4770.8	3990.49	4752.96	1.35613	1.26968	1.08462	0.697186	0.730142	0.637055	1.13855	0.952334	1.1343	0.869221	0.191484	0.556373	0.0016603	1.5623	0.00336645
Q9HB07	MYG1 exonuclease OS=Homo sapiens OX=9606 GN=MYG1 PE=1 SV=3	MYG1	42.4773	19.9	6	6	16279.9	16911.8	17251	12378.8	12421.1	12628.5	15200.7	15446.7	14609.4	1.10059	1.14331	1.16624	0.836857	0.83972	0.853737	1.02763	1.04426	0.987658	0.897192	0.0102584	0.741998	7.92307e-05	1.20916	0.000427066
P38435	Vitamin K-dependent gamma-carboxylase OS=Homo sapiens OX=9606 GN=GGCX PE=1 SV=2	GGCX	87.5609	8.7	7	7	4891.44	5822.04	5639.62	8172.79	9175.43	8594.96	11658.6	12090.9	11514.8	0.567595	0.675579	0.654412	0.948357	1.0647	0.997345	1.35285	1.403	1.33616	2.15643	0.00015576	1.58644	0.00184016	1.35929	0.00108891
Q14344	Guanine nucleotide-binding protein subunit alpha-13 OS=Homo sapiens OX=9606 GN=GNA13 PE=1 SV=2	GNA13	44.0496	33.2	11	11	17834.2	18607.7	18842.3	22247.5	22172.9	22799.8	18361.3	18363.8	17883.2	0.906249	0.945554	0.957474	1.13051	1.12672	1.15858	0.93303	0.933157	0.908736	0.987771	0.555269	1.2159	0.000482808	0.812378	7.54811e-05
Q8WUW1	Protein BRICK1 OS=Homo sapiens OX=9606 GN=BRK1 PE=1 SV=1	BRK1	8.74491	38.7	3	3	13513.6	11972.6	13670.1	7642.34	5929.27	6395.39	15610.5	15007.6	15761.5	1.15279	1.02133	1.16614	0.651936	0.505801	0.545564	1.33166	1.28024	1.34454	1.18447	0.0191329	0.509931	0.00142645	2.32281	0.00038023
P61803	Dolichyl-diphosphooligosaccharide--protein glycosyltransferase subunit DAD1 OS=Homo sapiens OX=9606 GN=DAD1 PE=1 SV=3	DAD1	12.4967	24.8	3	3	52282.5	60707.3	60478.3	46812.8	45446.1	47050.8	62424.3	56673.3	61109.9	0.954476	1.10828	1.1041	0.854621	0.829669	0.858966	1.13963	1.03463	1.11563	1.03885	0.526847	0.803086	0.0125493	1.29357	0.00119819
L0R8F8	MIEF1 upstream open reading frame protein OS=Homo sapiens OX=9606 GN=MIEF1 PE=1 SV=1	MIEF1	8.44476	22.9	2	2	4816.31	2933.35	4067.61	1043.4	595.053	426.831	4044.91	5093.63	3837.26	1.6139	0.982942	1.36302	0.349635	0.199397	0.143027	1.35541	1.70683	1.28583	1.09804	0.56458	0.174768	0.00387595	6.2828	0.00230373
P09669	Cytochrome c oxidase subunit 6C OS=Homo sapiens OX=9606 GN=COX6C PE=1 SV=2	COX6C	8.78143	41.3	5	5	45401.9	48098.6	47261	23799.6	23883.8	24409.9	43322	39132.1	38315.7	1.22478	1.29753	1.27493	0.642029	0.6443	0.658491	1.16867	1.05565	1.03362	0.857975	0.0206184	0.512167	3.74185e-06	1.67519	0.000185531
P06132	Uroporphyrinogen decarboxylase OS=Homo sapiens OX=9606 GN=UROD PE=1 SV=2	UROD	40.7869	21.3	5	5	5298.38	5340.81	5502.05	3731.83	3821.6	3796.23	4764.94	5332.76	4831.23	1.12413	1.13313	1.16734	0.791763	0.81081	0.805426	1.01095	1.13142	1.02502	0.924894	0.100673	0.703146	1.27843e-05	1.31536	0.00164989
Q9NX08	COMM domain-containing protein 8 OS=Homo sapiens OX=9606 GN=COMMD8 PE=1 SV=1	COMMD8	21.0904	26.8	4	4	6971.03	6152.37	5684.38	3135.11	3349.06	3326.4	6122.61	5925.45	5912.76	1.34694	1.18876	1.09833	0.605764	0.647104	0.642724	1.18301	1.14491	1.14246	0.954967	0.519392	0.521623	0.000504367	1.83076	1.4241e-05
Q9NY65	Tubulin alpha-8 chain OS=Homo sapiens OX=9606 GN=TUBA8 PE=1 SV=1	TUBA8	50.0935	5.3	1	1	63975.7	70544.3	70696.2	55022.5	54803.4	53034.2	60757.7	66366.7	69634.6	1.01938	1.12404	1.12646	0.876721	0.873229	0.845039	0.968104	1.05748	1.10955	0.958789	0.456836	0.793603	0.00274875	1.20815	0.0107357
Q9BQB6	Vitamin K epoxide reductase complex subunit 1 OS=Homo sapiens OX=9606 GN=VKORC1 PE=1 SV=1	VKORC1	18.2345	6.7	1	1	15000.1	13285.6		23288.9	23824.9	21155	14271.9	16446.4	13751.3	0.850922	0.753664		1.32113	1.35154	1.20008	0.809615	0.932969	0.780082	1.04811	0.622164	1.60903	0.00531205	0.65139	0.00278873
Q6WCQ1	Myosin phosphatase Rho-interacting protein OS=Homo sapiens OX=9606 GN=MPRIP PE=1 SV=3	MPRIP	116.533	26.4	23	23	6986.38	6857.86	6884.05	8113.87	8491.16	8562.67	6742.1	6690.64	6893.35	0.949493	0.932026	0.935586	1.10273	1.154	1.16372	0.916294	0.9093	0.936849	0.980596	0.137222	1.21417	0.000391356	0.807626	0.000355213
P62277	40S ribosomal protein S13 OS=Homo sapiens OX=9606 GN=RPS13 PE=1 SV=2	RPS13	17.2223	45	8	8	38393.3	43207.7	41254.5	32263.3	33431	35625.7	40790.3	40679	40988.5	0.996844	1.12185	1.07113	0.837686	0.868005	0.924987	1.05908	1.05619	1.06423	0.996763	0.954926	0.824709	0.0128632	1.20862	0.00281788
Q6GMV3	Putative peptidyl-tRNA hydrolase PTRHD1 OS=Homo sapiens OX=9606 GN=PTRHD1 PE=1 SV=1	PTRHD1	15.8054	49.3	6	6	7706.99	7755.43	8424.55	5218.29	5610.49	4981.7	6308.81	7079.68	6381.51	1.1664	1.17373	1.275	0.789754	0.84911	0.753946	0.954796	1.07146	0.965799	0.827648	0.0151649	0.661887	0.000778198	1.25044	0.011416
P00568	Adenylate kinase isoenzyme 1 OS=Homo sapiens OX=9606 GN=AK1 PE=1 SV=3	AK1	21.6348	38.1	6	5	17182.9	16594.7	17792	13374.7	13200.6	13740.7	16568.9	17779.3	17222.4	1.078	1.0411	1.11621	0.839088	0.828166	0.862048	1.03948	1.11542	1.08048	1.00002	0.999733	0.781779	0.000457312	1.27916	0.000475644
Q96H20	Vacuolar-sorting protein SNF8 OS=Homo sapiens OX=9606 GN=SNF8 PE=1 SV=1	SNF8	28.8643	4.7	1	1	14284.9	13812.9	13139.1	9448	9578.98	9993.59	12806.5	12536.4	13443.9	1.17901	1.14005	1.08444	0.779793	0.790604	0.824824	1.05699	1.0347	1.1096	0.940584	0.127985	0.703752	0.00028899	1.33653	0.000408368
P56385	ATP synthase subunit e, mitochondrial OS=Homo sapiens OX=9606 GN=ATP5ME PE=1 SV=2	ATP5ME	7.93321	27.5	3	3	112193	97687.7	98315.4	58181.5	59933.5	57304	76872.4	76410.4	76852.7	1.41469	1.23179	1.2397	0.733637	0.755729	0.722572	0.969319	0.963493	0.969071	0.746718	0.00302297	0.56918	0.000280993	1.31192	3.41336e-05
Q9Y5U9	Immediate early response 3-interacting protein 1 OS=Homo sapiens OX=9606 GN=IER3IP1 PE=1 SV=1	IER3IP1	8.96876	9.8	1	1	13252.4	14650.3	14028.9	6054.77	6018.79	6270.31	14027.7	13336.5	12934.6	1.18591	1.311	1.25539	0.541818	0.538598	0.561106	1.25529	1.19343	1.15747	0.961062	0.35176	0.437472	1.29194e-05	2.19686	8.1193e-06
Q9HD34	LYR motif-containing protein 4 OS=Homo sapiens OX=9606 GN=LYRM4 PE=1 SV=1	LYRM4	10.7584	33	3	3	20449.3	23278.6	24055.4	17060.2	16605.6	16154.4	24575	23152	22956.1	0.977464	1.11271	1.14983	0.815467	0.793741	0.772173	1.17467	1.10665	1.09729	1.04278	0.462452	0.734993	0.00418872	1.41876	0.00019368
Q9UKK9	ADP-sugar pyrophosphatase OS=Homo sapiens OX=9606 GN=NUDT5 PE=1 SV=1	NUDT5	24.3276	40.2	8	8	10453.1	10409	10205.4	7932.56	7874.83	7379.8	10301	9963.72	9903.45	1.11437	1.10967	1.08796	0.845658	0.839504	0.786731	1.09815	1.06219	1.05577	0.971049	0.108217	0.746346	0.000263255	1.30107	0.000534197
Q6P6C2	RNA demethylase ALKBH5 OS=Homo sapiens OX=9606 GN=ALKBH5 PE=1 SV=2	ALKBH5	44.2559	30.7	9	9	7790.39	7724.82	7797.23	9523.6	9119.74	10328.2	7518.73	7192.5	7389.97	0.942574	0.934641	0.943402	1.15228	1.10341	1.24963	0.909705	0.870233	0.894126	0.948043	0.0156108	1.24275	0.0041208	0.762859	0.00223184
P02768	Albumin OS=Homo sapiens OX=9606 GN=ALB PE=1 SV=2	ALB	69.3667	10.5	6	6	24161.2	24152.9	23155.1	63173.9	59490.4	65017.7	36427.2	37758.1	36327.8	0.588238	0.588037	0.563744	1.53806	1.44838	1.58295	0.886872	0.919274	0.884451	1.5463	2.05891e-05	2.62605	5.37748e-06	0.588832	5.29365e-05
A1L188	NADH dehydrogenase [ubiquinone] 1 alpha subcomplex assembly factor 8 OS=Homo sapiens OX=9606 GN=NDUFAF8 PE=1 SV=1	NDUFAF8	7.75589	17.6	1	1	7898.42	8018.47	7708.52	6638.77	5880.99	5759.97	8591.64	8314.73	7952.2	1.06474	1.08092	1.03914	0.894931	0.792779	0.776466	1.15819	1.12086	1.07199	1.0522	0.115367	0.773732	0.0048369	1.3599	0.00339178
P62269	40S ribosomal protein S18 OS=Homo sapiens OX=9606 GN=RPS18 PE=1 SV=3	RPS18	17.7187	35.5	7	7	88548.6	83182.4	80785.7	69162.2	68870.5	68606.3	82460.6	85370.9	84514.6	1.12008	1.0522	1.02188	0.874854	0.871163	0.867821	1.04307	1.07988	1.06905	0.999325	0.998824	0.818318	0.0018201	1.22119	4.60505e-05
P27708	CAD protein OS=Homo sapiens OX=9606 GN=CAD PE=1 SV=3	CAD	242.984	24.1	37	37	9982.22	10279.4	10066.2	7185.36	7569.46	7871.55	8975.93	9141.39	9263.4	1.11832	1.15161	1.12773	0.804983	0.848014	0.881858	1.00558	1.02412	1.03779	0.902825	0.00126752	0.74606	0.00045631	1.21012	0.00238426
P56937	3-keto-steroid reductase/17-beta-hydroxysteroid dehydrogenase 7 OS=Homo sapiens OX=9606 GN=HSD17B7 PE=1 SV=1	HSD17B7	38.2062	5	2	2	8759.8	10578.6	11421.1	14664	14598.9	13848.7	11186.5	11196.2	11654	0.730607	0.882305	0.952567	1.22305	1.21761	1.15505	0.933004	0.933812	0.971999	1.10654	0.251337	1.40157	0.0132398	0.789502	0.000490221
Q8TE02	Elongator complex protein 5 OS=Homo sapiens OX=9606 GN=ELP5 PE=1 SV=2	ELP5	34.8412	9.2	2	2	5900.76	6521.12	5649.52	3694.11	3263.81	3358.11	4022.03	4952.94	5854.28	1.22885	1.35804	1.17653	0.769308	0.679699	0.699336	0.8376	1.03146	1.21917	0.820592	0.149606	0.570848	0.0005857	1.4375	0.037282
Q86Y79	Probable peptidyl-tRNA hydrolase OS=Homo sapiens OX=9606 GN=PTRH1 PE=1 SV=1	PTRH1	22.9367	27.1	4	4	5167.31	5839.18	5868.72	3124.06	2900.25	1919.31	4805.73	5343.95	4428.1	1.18045	1.33394	1.34069	0.713679	0.66255	0.438458	1.09785	1.2208	1.01158	0.863858	0.0974678	0.470727	0.00791328	1.83516	0.0177234
P00156	Cytochrome b OS=Homo sapiens OX=9606 GN=MT-CYB PE=1 SV=2	MT-CYB	42.7176	2.4	1	1	38938.3	41850.3	39824.9	33321.1	31298.6	33126.1	43993	44655	43707.4	0.99923	1.07396	1.02198	0.855082	0.803181	0.850078	1.12894	1.14593	1.12161	1.09735	0.0137208	0.810405	0.0019743	1.35408	0.000132077
O95674	Phosphatidate cytidylyltransferase 2 OS=Homo sapiens OX=9606 GN=CDS2 PE=1 SV=1	CDS2	51.418	15.3	6	6	5599.68	5923.78	5740.18	7495.73	7076.44	7823.86	5244.19	6115.82	5708.84	0.888392	0.93981	0.910682	1.1892	1.12268	1.24126	0.831992	0.970277	0.90571	0.988716	0.796458	1.29729	0.00146414	0.762137	0.00682349
Q9H910	Jupiter microtubule associated homolog 2 OS=Homo sapiens OX=9606 GN=JPT2 PE=1 SV=1	JPT2	20.0633	51.1	8	8	14123.3	13616.6	14291.2	10251.9	10414.9	10773.5	12986.5	12161.6	13531.9	1.13338	1.09271	1.14685	0.822698	0.835781	0.864562	1.04215	0.975953	1.08592	0.920274	0.071043	0.748025	0.000148376	1.23027	0.00386219
O95352	Ubiquitin-like modifier-activating enzyme ATG7 OS=Homo sapiens OX=9606 GN=ATG7 PE=1 SV=1	ATG7	77.9596	20.8	13	13	11740.8	12225.7	11852	9247.61	9525.63	9985.84	12624.9	12766.9	12361.8	1.0326	1.07525	1.04238	0.813325	0.837777	0.878253	1.11035	1.12285	1.08722	1.05402	0.0270602	0.802912	0.000992812	1.31275	0.000358738
Q9Y2R9	28S ribosomal protein S7, mitochondrial OS=Homo sapiens OX=9606 GN=MRPS7 PE=1 SV=2	MRPS7	28.134	33.1	7	7	23056.5	25891.5	26171.1	14091	13977.8	13821	19634.7	18948.3	20023.1	1.18161	1.3269	1.34123	0.722143	0.716339	0.708303	1.00625	0.971073	1.02615	0.780176	0.00482033	0.557644	0.00014191	1.39906	3.9726e-05
P28676	Grancalcin OS=Homo sapiens OX=9606 GN=GCA PE=1 SV=2	GCA	24.01	30	6	6	5949.83	5411.07	5795.44	3896.62	3473.37	3835.36	4764.74	5114.02	5016.18	1.23792	1.12583	1.2058	0.810733	0.722672	0.797987	0.991354	1.06403	1.04367	0.868188	0.0162107	0.653132	0.000738521	1.32927	0.00238611
Q9BV57	Acireductone dioxygenase OS=Homo sapiens OX=9606 GN=ADI1 PE=1 SV=1	ADI1	21.4984	29.6	5	5	4467.37	4147.56	4111.4	3079.29	3159.51	3209.54	4364.16	3978.36	4156.92	1.15955	1.07654	1.06715	0.799258	0.82008	0.833067	1.13276	1.03262	1.07897	0.982172	0.656458	0.742424	0.000508956	1.32293	0.000679283
Q9HBL8	NmrA-like family domain-containing protein 1 OS=Homo sapiens OX=9606 GN=NMRAL1 PE=1 SV=1	NMRAL1	33.3444	10.7	3	3	3258.12	4907.19	3960.31	2769.75	2470.92	3037.55	4620.36	3871.11	4750.56	0.871521	1.31263	1.05935	0.740887	0.660951	0.812521	1.23591	1.03549	1.27074	1.09207	0.506549	0.682706	0.0487039	1.59962	0.00586023
Q6UXI9	Nephronectin OS=Homo sapiens OX=9606 GN=NPNT PE=2 SV=3	NPNT	61.9069	8.3	5	5	1910.27	1801.56	1452.9	2196.19	2316.49	2434.63	1211.07	1439.52	1580.66	1.05195	0.99209	0.800088	1.20941	1.27565	1.34071	0.66692	0.792722	0.870445	0.819261	0.156603	1.34515	0.0267315	0.609049	0.00388248
O14737	Programmed cell death protein 5 OS=Homo sapiens OX=9606 GN=PDCD5 PE=1 SV=3	PDCD5	14.2851	51.2	6	6	21357.7	21729.4	22192.9	15886.2	17069.9	16191.8	19032	20298.6	20225.3	1.10481	1.12404	1.14802	0.821777	0.88301	0.837586	0.984505	1.05003	1.04623	0.912314	0.0176656	0.752879	0.000300267	1.21177	0.00304739
P17026	Zinc finger protein 22 OS=Homo sapiens OX=9606 GN=ZNF22 PE=1 SV=3	ZNF22	25.9154	3.6	1	1	2264.4	2045.23	1888.84	2668.93	2541.73	3511.92	1854.57	1951.14	1567.21	1.00422	0.907022	0.837665	1.18362	1.12721	1.55747	0.822467	0.865295	0.695028	0.866813	0.162472	1.40721	0.0422755	0.615978	0.0165145
Q9NUB1	Acetyl-coenzyme A synthetase 2-like, mitochondrial OS=Homo sapiens OX=9606 GN=ACSS1 PE=1 SV=2	ACSS1	74.8567	12.9	7	7	5279.97	5107.69	5826.53	6860.47	7609.89	7023.73	4919.16	5541.57	5831.29	0.879989	0.851277	0.971083	1.14341	1.26831	1.17062	0.819856	0.923589	0.971876	1.0048	0.9549	1.32563	0.00500544	0.757977	0.00935816
Q15785	Mitochondrial import receptor subunit TOM34 OS=Homo sapiens OX=9606 GN=TOMM34 PE=1 SV=2	TOMM34	34.5594	50.5	13	13	10078.1	10595.5	10792	8732.33	8672.67	8541.72	11475.9	11279	11230.9	0.992389	1.04335	1.06269	0.859875	0.854	0.841106	1.13004	1.11065	1.10591	1.08009	0.0227092	0.824605	0.000856188	1.30983	8.31125e-06
P61129	Zinc finger CCCH domain-containing protein 6 OS=Homo sapiens OX=9606 GN=ZC3H6 PE=1 SV=2	ZC3H6	131.67	2.7	2	2	7880.67	7468.97	6146.98	5409.58	4677.96	4987.68	8383.19	5882.78	7552.41	1.21469	1.15123	0.947467	0.833808	0.721039	0.768779	1.29215	0.906745	1.16409	1.01497	0.944043	0.701284	0.0153116	1.4473	0.0333134
O75935	Dynactin subunit 3 OS=Homo sapiens OX=9606 GN=DCTN3 PE=1 SV=1	DCTN3	21.1194	34.4	6	6	14315	15501.4	16005.4	10015.6	10577.2	10347.1	15830.6	14324.9	14581.8	1.06038	1.14826	1.18559	0.741902	0.783502	0.76646	1.17265	1.06111	1.08014	0.976334	0.626623	0.675223	0.000439174	1.44594	0.000443342
P09211	Glutathione S-transferase P OS=Homo sapiens OX=9606 GN=GSTP1 PE=1 SV=2	GSTP1	23.3558	32.9	6	6	37564.7	35827.9	38218.3	24524.4	25241.1	24311	31881.8	30032.2	29004.7	1.22225	1.16574	1.24352	0.797958	0.821275	0.791012	1.03735	0.977165	0.943732	0.814603	0.00366082	0.663703	5.25042e-05	1.22736	0.00238944
Q99584	Protein S100-A13 OS=Homo sapiens OX=9606 GN=S100A13 PE=1 SV=1	S100A13	11.4712	49	6	6	45532.1	50998.4	50706.4	27687.8	28212	29111.4	53984.3	52309.7	53775.8	1.04453	1.16993	1.16323	0.635175	0.647199	0.667831	1.23843	1.20001	1.23365	1.08716	0.0904997	0.577376	0.000158965	1.88293	3.62822e-06
Q9UL33	Trafficking protein particle complex subunit 2-like protein OS=Homo sapiens OX=9606 GN=TRAPPC2L PE=1 SV=1	TRAPPC2L	16.1456	27.9	4	4	14554	12324.9	11463.6	7307.72	8556.74	7910.44	11073.6	11693.8	10891	1.36763	1.15816	1.07723	0.686703	0.804072	0.74334	1.04058	1.09886	1.02342	0.877836	0.163934	0.620067	0.00483454	1.41571	0.0022701
Q8IY45	Protein AMN1 homolog OS=Homo sapiens OX=9606 GN=AMN1 PE=2 SV=4	AMN1	28.4083	5.8	1	1	1834.38	1088.98	1242.93	575.385	291.226	456.864	1343.67	1237.6	1052.76	1.80949	1.0742	1.22606	0.567578	0.287275	0.450666	1.32544	1.22081	1.03848	0.872249	0.535757	0.317664	0.0102821	2.74583	0.00797752
Q9H9T3	Elongator complex protein 3 OS=Homo sapiens OX=9606 GN=ELP3 PE=1 SV=2	ELP3	62.2589	20.5	10	10	3697.94	3655.45	3925.19	2506.65	2750.78	3060.71	4324.85	4374.81	3929.14	1.03277	1.0209	1.09623	0.700061	0.768243	0.8548	1.20785	1.2218	1.09734	1.11972	0.0503189	0.737516	0.007623	1.51823	0.00331249
P62745	Rho-related GTP-binding protein RhoB OS=Homo sapiens OX=9606 GN=RHOB PE=1 SV=1	RHOB	22.1234	12.8	2	2	10405.7	11848.9	11263.6	14241.8	14387.2	13488	7517.74	7476.46	6982.93	0.959418	1.09249	1.03852	1.31312	1.32652	1.24361	0.693147	0.689341	0.643837	0.655678	0.000702765	1.25654	0.00583802	0.521812	3.07036e-05
Q8N2H4	Protein SYS1 homolog OS=Homo sapiens OX=9606 GN=SYS1 PE=1 SV=1	SYS1	17.6149	5.8	1	1	19654.6	20144.9	21369.4	16152.6	14853.3	16922.1	21568	20349.3	21088.1	1.02783	1.05347	1.1175	0.84469	0.776744	0.884931	1.12789	1.06416	1.10279	1.03002	0.375742	0.783534	0.00577706	1.31459	0.00276091
Q9NQR4	Omega-amidase NIT2 OS=Homo sapiens OX=9606 GN=NIT2 PE=1 SV=1	NIT2	30.608	42.4	10	10	5457.39	5998.95	5256.42	4394.08	4638.83	4482.06	5831.56	5671.12	5846.6	1.03236	1.1348	0.994341	0.831214	0.877514	0.847858	1.10314	1.07279	1.10598	1.03809	0.391901	0.808662	0.00759681	1.28371	0.000177472
Q12983	BCL2/adenovirus E1B 19 kDa protein-interacting protein 3 OS=Homo sapiens OX=9606 GN=BNIP3 PE=1 SV=4	BNIP3	21.541	27.3	6	4	4793.99	5446.41	4705.03	8262.41	7810.4	8125.63	5698.33	5933.77	6299.78	0.755942	0.858818	0.741913	1.30286	1.23158	1.28129	0.898542	0.935668	0.993382	1.19982	0.0280301	1.61912	0.000586232	0.741035	0.000865152
O95336	6-phosphogluconolactonase OS=Homo sapiens OX=9606 GN=PGLS PE=1 SV=2	PGLS	27.5469	22.1	5	5	18256.3	18896.1	17593.2	12615.9	13944.7	12552	21403.5	23671.2	20390.1	1.03128	1.06742	0.993825	0.712657	0.787722	0.709049	1.20906	1.33716	1.15182	1.1958	0.0217286	0.714441	0.00108551	1.67376	0.000765687
P41567	Eukaryotic translation initiation factor 1 OS=Homo sapiens OX=9606 GN=EIF1 PE=1 SV=1	EIF1	12.7325	47.8	4	2	18729	21200.7	21523.9	15240.8	14691.4	15049.5	21324.9	18837.5	19842.3	1.01275	1.1464	1.16387	0.824121	0.794417	0.813781	1.15311	1.01861	1.07294	0.976423	0.70369	0.731962	0.00239015	1.33398	0.00157237
Q9H4I9	Essential MCU regulator, mitochondrial OS=Homo sapiens OX=9606 GN=SMDT1 PE=1 SV=1	SMDT1	11.4412	6.5	1	1	5618.44	4956.25	5525.85	3307.43	3194.57	3167.12	4900.31	4532.9	5108.34	1.25439	1.10655	1.23372	0.738427	0.71323	0.707101	1.09406	1.01203	1.1405	0.903171	0.126108	0.600547	0.000254567	1.50391	0.000406779
Q8IXZ2	Zinc finger CCCH domain-containing protein 3 OS=Homo sapiens OX=9606 GN=ZC3H3 PE=1 SV=3	ZC3H3	101.941	1.6	1	1	2261.15	2234.85	2611.24	2977.83	3034.22	2677.47	1322.18	1469.55	1354.19	1.02044	1.00857	1.17844	1.34387	1.36932	1.20832	0.596691	0.6632	0.611138	0.583338	0.000826583	1.22263	0.0333405	0.477118	0.00012554
Q8WVY7	Ubiquitin-like domain-containing CTD phosphatase 1 OS=Homo sapiens OX=9606 GN=UBLCP1 PE=1 SV=2	UBLCP1	36.8046	29.9	10	10	7062.07	7273.99	7380.83	4847.69	4695.13	4988.9	7197.36	7111.04	7465.38	1.09541	1.12829	1.14486	0.751938	0.728273	0.773842	1.1164	1.10301	1.15797	1.00262	0.901761	0.669144	5.10802e-05	1.49836	5.95785e-05
Q01650	Large neutral amino acids transporter small subunit 1 OS=Homo sapiens OX=9606 GN=SLC7A5 PE=1 SV=2	SLC7A5	55.0102	9.5	5	4	16712.3	14213.7	13868.7	21355.2	21687.4	19409.9	16445	17382.9	16616.5	0.953826	0.811223	0.791534	1.21881	1.23778	1.10779	0.93857	0.992103	0.948363	1.12613	0.11588	1.3942	0.00793368	0.807724	0.0053221
Q4G0P3	Hydrocephalus-inducing protein homolog OS=Homo sapiens OX=9606 GN=HYDIN PE=1 SV=3	HYDIN	575.892	0.2	1	1	45133.3	38128.9	33765.7	21308.6	24028.6	26388.1	34177	49927.1	37886.4	1.30718	1.10432	0.977948	0.617156	0.695937	0.764272	0.98986	1.44603	1.0973	1.04241	0.813324	0.612891	0.0096186	1.7008	0.0155221
Q9UK41	Vacuolar protein sorting-associated protein 28 homolog OS=Homo sapiens OX=9606 GN=VPS28 PE=1 SV=1	VPS28	25.4252	36.2	6	6	7960.18	8581.52	8689.46	6770.47	6670.59	7013.05	8786.58	8631.59	8751.73	0.997028	1.07485	1.08837	0.848015	0.835504	0.878398	1.10054	1.08112	1.09617	1.03721	0.252839	0.810668	0.00254867	1.27944	9.823e-05
O43731	ER lumen protein-retaining receptor 3 OS=Homo sapiens OX=9606 GN=KDELR3 PE=1 SV=1	KDELR3	25.0268	7.9	2	2	8859.94	8029.54	8027.29	4828.4	5748.63	5483.26	7166.9	9340.11	8246.25	1.21313	1.09943	1.09912	0.66112	0.78712	0.750785	0.981314	1.27888	1.1291	0.993438	0.898405	0.644557	0.00201665	1.54127	0.00973203
P33552	Cyclin-dependent kinases regulatory subunit 2 OS=Homo sapiens OX=9606 GN=CKS2 PE=1 SV=1	CKS2	9.86033	24.1	2	2	21906.5	29939.6	28453.7	16154.4	16349.5	15308.7	25638.1	25128.7	27131.1	0.957034	1.30798	1.24306	0.705741	0.714264	0.668793	1.12006	1.0978	1.18528	0.970087	0.837043	0.595427	0.00671276	1.62923	9.03122e-05
P0DMV8	Heat shock 70 kDa protein 1A OS=Homo sapiens OX=9606 GN=HSPA1A PE=1 SV=1	HSPA1A	70.0522	47	24	11	39950.2	43020.8	42467.4	51739.2	52348.3	51359.5	62715.6	64974.9	65708.8	0.758093	0.816361	0.805858	0.981799	0.993359	0.974595	1.19009	1.23296	1.24689	1.54179	8.57541e-05	1.23923	0.000792398	1.24415	0.000133305
P31939	Bifunctional purine biosynthesis protein ATIC OS=Homo sapiens OX=9606 GN=ATIC PE=1 SV=3	ATIC	64.6159	55.2	23	23	26389.3	26464.8	27903.4	20376.3	19848.7	19516.2	24074.5	25026.6	24527.3	1.10917	1.11235	1.17281	0.856439	0.834262	0.820287	1.01188	1.05189	1.03091	0.911722	0.0123923	0.739759	0.00016641	1.23246	0.000240895
O75347	Tubulin-specific chaperone A OS=Homo sapiens OX=9606 GN=TBCA PE=1 SV=3	TBCA	12.8548	55.6	8	8	30259	27412.5	27512.7	15216.1	15609	16189.9	25563.1	24967.9	25758.8	1.30621	1.18334	1.18766	0.656846	0.673804	0.698883	1.1035	1.07781	1.11195	0.895586	0.0314947	0.551922	8.83825e-05	1.62267	1.83114e-05
P25445	Tumor necrosis factor receptor superfamily member 6 OS=Homo sapiens OX=9606 GN=FAS PE=1 SV=1	FAS	37.7322	21.5	6	6	10092.5	8947.8	8833.29	12180.8	12467.9	13121.4	8997.55	9089.89	8865.46	0.980946	0.869689	0.85856	1.18392	1.21183	1.27534	0.874524	0.8835	0.861686	0.966971	0.500935	1.35505	0.00308508	0.713605	0.000129181
O95149	Snurportin-1 OS=Homo sapiens OX=9606 GN=SNUPN PE=1 SV=1	SNUPN	41.1425	5.3	2	2	5390.88	5570.26	5218.99	4473.24	3930.49	4368.66	4671.28	5810.24	5371.69	1.08285	1.11888	1.04832	0.898528	0.789506	0.877521	0.938307	1.16709	1.079	0.979795	0.735611	0.789387	0.00567685	1.24121	0.0468045
Q8NCC3	Phospholipase A2 group XV OS=Homo sapiens OX=9606 GN=PLA2G15 PE=1 SV=2	PLA2G15	46.6578	17.7	6	6	4068.64	4091.88	4076.98	5134.72	5045.98	4567.7	5774.2	6022.66	6063.6	0.816516	0.82118	0.818189	1.03046	1.01265	0.91667	1.1588	1.20866	1.21687	1.45949	1.6324e-05	1.20518	0.00708508	1.21101	0.00821518
P20618	Proteasome subunit beta type-1 OS=Homo sapiens OX=9606 GN=PSMB1 PE=1 SV=2	PSMB1	26.4894	14.5	4	4	13251.4	13988.1	14091.8	11376.1	11844.4	10965.2	14199.8	15233.1	16104.9	0.985196	1.03996	1.04768	0.845775	0.880587	0.815228	1.05571	1.13252	1.19734	1.10178	0.0806	0.827116	0.00300292	1.33207	0.00258664
P43487	Ran-specific GTPase-activating protein OS=Homo sapiens OX=9606 GN=RANBP1 PE=1 SV=1	RANBP1	23.3101	52.2	6	6	63325	66587.3	68478.1	50332.4	49311.2	49455.3	58227.6	62696.5	58545.8	1.08153	1.13725	1.16955	0.859634	0.842191	0.844653	0.994476	1.0708	0.999911	0.90463	0.0384963	0.751543	0.000276557	1.2037	0.00168821
P07305	Histone H1.0 OS=Homo sapiens OX=9606 GN=H1-0 PE=1 SV=3	H1-0	20.8629	9.3	2	2	33673	32110.2	31015.3	66698.5	67539.9	73137.5	50765.2	54703.9	52941.3	0.655138	0.624733	0.60343	1.29768	1.31405	1.42296	0.987682	1.06431	1.03002	1.6365	0.00010618	2.14235	3.44253e-05	0.763881	0.00172662
O75616	GTPase Era, mitochondrial OS=Homo sapiens OX=9606 GN=ERAL1 PE=1 SV=2	ERAL1	48.3501	19.5	6	6	10097.6	11667.1	11318.8	7775.64	7794.01	7939.35	6154.97	6404	6611.64	1.19951	1.38595	1.34458	0.923679	0.925861	0.943127	0.731157	0.76074	0.785406	0.579462	0.000362643	0.710597	0.0015769	0.815459	0.00071137
P62861	FAU ubiquitin-like and ribosomal protein S30 OS=Homo sapiens OX=9606 GN=FAU PE=1 SV=2	FAU	14.3897	8.3	2	2	30481.4	30267.1	29653	21755.5	21337.4	22449.9	31192	30360.8	29285.5	1.11164	1.10382	1.08142	0.793409	0.778161	0.818734	1.13755	1.10724	1.06802	1.00483	0.831431	0.72502	4.54793e-05	1.38594	0.000156506
Q8NFV4	Protein ABHD11 OS=Homo sapiens OX=9606 GN=ABHD11 PE=1 SV=1	ABHD11	34.69	13.3	4	4	16456.9	16462.9	16668	12510.6	12347.5	13191	17458.3	17643.8	16724.3	1.06202	1.0624	1.07564	0.807345	0.79682	0.851258	1.12664	1.13861	1.07927	1.04514	0.0601191	0.767307	0.000210937	1.3621	0.000286386
Q6PCE3	Glucose 1,6-bisphosphate synthase OS=Homo sapiens OX=9606 GN=PGM2L1 PE=1 SV=3	PGM2L1	70.4417	12.5	7	7	4724.51	4514.11	5050.42	4109.67	2935.29	3635.95	5285.49	5300.01	5737.54	1.02973	0.983872	1.10076	0.895721	0.63976	0.792472	1.152	1.15516	1.25052	1.14235	0.0343054	0.747489	0.0445366	1.52824	0.0132015
Q8NE01	Metal transporter CNNM3 OS=Homo sapiens OX=9606 GN=CNNM3 PE=1 SV=1	CNNM3	76.1192	17	12	12	5939.95	5515.26	5666.58	6734.84	7052.7	6833.52	5717.78	5400.29	5568.69	0.982177	0.911955	0.936975	1.11361	1.16617	1.12993	0.945442	0.892944	0.92079	0.974592	0.401643	1.20438	0.00189461	0.80921	0.000584658
P13284	Gamma-interferon-inducible lysosomal thiol reductase OS=Homo sapiens OX=9606 GN=IFI30 PE=1 SV=3	IFI30	27.9636	4.4	2	2	8533.21	8146.55	7541.11	6083.08	5925.06	6058.35	6907.46	7464.18	7395.62	1.19896	1.14463	1.05956	0.854704	0.832501	0.851229	0.970533	1.04876	1.03912	0.898699	0.0715017	0.745906	0.0013903	1.20484	0.00196329
A0MZ66	Shootin-1 OS=Homo sapiens OX=9606 GN=SHTN1 PE=1 SV=4	SHTN1	71.6399	25	14	14	8042.85	7931.63	8079.39	6441.45	6738.92	6388.23	7961.43	7953.72	8597.83	1.06238	1.04769	1.06721	0.850851	0.890143	0.84382	1.05162	1.05061	1.13569	1.01909	0.526869	0.813533	0.00029514	1.25267	0.00184347
Q96E39	RNA binding motif protein, X-linked-like-1 OS=Homo sapiens OX=9606 GN=RBMXL1 PE=1 SV=1	RBMXL1	42.1416	5.1	2	2	9263.69	7265.58	7656.2	6368.77	6567.14	6040.09	5025.91	5609.37	4793.02	1.423	1.11607	1.17607	0.97831	1.00878	0.927821	0.772032	0.861658	0.736258	0.637916	0.00692591	0.784603	0.0378128	0.813042	0.0166041
Q00534	Cyclin-dependent kinase 6 OS=Homo sapiens OX=9606 GN=CDK6 PE=1 SV=1	CDK6	36.9383	32.2	9	9	4750.84	5367.18	5167.1	4235.19	3795.43	3965.43	7741.68	8852.92	7718.27	0.828731	0.936244	0.901342	0.738781	0.66207	0.691725	1.35045	1.54429	1.34637	1.59062	0.00131591	0.784819	0.00732459	2.02674	0.000217947
Q96G46	tRNA-dihydrouridine(47) synthase [NAD(P)(+)]-like OS=Homo sapiens OX=9606 GN=DUS3L PE=1 SV=2	DUS3L	72.5938	1.4	1	1	9791.33	9766.04	10748.4	6613.39	8020.55	7417.66	9866.75	13626.1	10372.5	1.02203	1.01939	1.12193	0.690311	0.837192	0.774261	1.0299	1.4223	1.08269	1.11746	0.388159	0.727637	0.00760286	1.53573	0.0213745
Q9H3K6	BolA-like protein 2 OS=Homo sapiens OX=9606 GN=BOLA2B PE=1 SV=1	BOLA2B	10.1165	32.6	2	2	22847.9	23613.3	22356.1	14210.4	13749.8	15236.2	21991.5	21866.1	24442.3	1.14041	1.17861	1.11586	0.709284	0.686293	0.760486	1.09766	1.0914	1.21999	0.992483	0.838165	0.627697	0.000167165	1.58115	0.000632216
Q9Y597	BTB/POZ domain-containing protein KCTD3 OS=Homo sapiens OX=9606 GN=KCTD3 PE=1 SV=2	KCTD3	88.984	8.5	5	5	2854.33	2943.22	3214.18	2435	2315.3	2493.03	2013.29	1651.94	2034.14	1.1701	1.20654	1.31762	0.998204	0.949133	1.02199	0.825329	0.677196	0.833874	0.632439	0.00381036	0.803767	0.0064531	0.786843	0.0266425
P01112	GTPase HRas OS=Homo sapiens OX=9606 GN=HRAS PE=1 SV=1	HRAS	21.2981	11.1	2	2	20919.3	23795.5	23574.7	28385.5	27552.8	27616.9	23479	22665.7	23369.7	0.850534	0.967476	0.958497	1.1541	1.12024	1.12284	0.954608	0.921541	0.950164	1.01794	0.675429	1.22354	0.00879014	0.831959	0.000229198
O75907	Diacylglycerol O-acyltransferase 1 OS=Homo sapiens OX=9606 GN=DGAT1 PE=1 SV=2	DGAT1	55.2783	1.6	1	1	3342.85	3144.62	3835.17	4771.18	4477.48	4456.73	3378.51	3253.8	3743.78	0.874479	0.822622	1.00327	1.24812	1.17129	1.16587	0.883808	0.851184	0.97936	1.00518	0.92865	1.3277	0.0102638	0.757082	0.00411394
Q9BV44	tRNA (guanine(6)-N2)-methyltransferase THUMP3 OS=Homo sapiens OX=9606 GN=THUMPD3 PE=1 SV=1	THUMPD3	57.0028	15.2	8	8	8319.02	8070.89	7595.4	6181.34	6121.04	6472.83	7916.84	8067.92	8883.31	1.10709	1.07407	1.01079	0.822612	0.814587	0.861403	1.05357	1.07368	1.18219	1.0368	0.469657	0.78278	0.00154348	1.32451	0.00211063
Q9BQ61	Telomerase RNA component interacting RNase OS=Homo sapiens OX=9606 GN=TRIR PE=1 SV=1	TRIR	18.4194	8	1	1	5729.4	5056.61	5150.11	6940.65	6484.53	7794.44	4365.56	4842.71	5214.64	0.999728	0.882332	0.898647	1.21108	1.13149	1.36006	0.761749	0.845009	0.909906	0.905045	0.193423	1.33154	0.0126948	0.679697	0.00659253
Q96IG2	F-box/LRR-repeat protein 20 OS=Homo sapiens OX=9606 GN=FBXL20 PE=1 SV=2	FBXL20	48.4231	9.4	4	3	2780.72	2973.79	2823.55	4392.12	4683.64	3937.53	3189.42	3417.68	3327.44	0.793839	0.848956	0.806066	1.25386	1.33708	1.12409	0.910515	0.975678	0.949916	1.15813	0.00681506	1.51704	0.00160984	0.763415	0.00796381
P36969	Phospholipid hydroperoxide glutathione peroxidase OS=Homo sapiens OX=9606 GN=GPX4 PE=1 SV=3	GPX4	22.1747	37.1	6	6	5765.39	6931.37	6293.82	7590.29	7184.32	8481.07	12861.9	10132.4	10506.9	0.68502	0.823557	0.747807	0.901848	0.853611	1.00769	1.5282	1.20389	1.24839	1.76409	0.0034689	1.22459	0.0481851	1.44056	0.0151758
P31942	Heterogeneous nuclear ribonucleoprotein H3 OS=Homo sapiens OX=9606 GN=HNRNPH3 PE=1 SV=2	HNRNPH3	36.9265	42.2	9	9	7757.73	7585.13	7510.44	8864.92	9119.06	9523.82	6439.04	7407.09	7108.87	0.979016	0.957234	0.947807	1.11874	1.15081	1.20189	0.812599	0.934765	0.89713	0.916936	0.10712	1.20367	0.00128487	0.761784	0.00418392
Q15120	[Pyruvate dehydrogenase (acetyl-transferring)] kinase isozyme 3, mitochondrial OS=Homo sapiens OX=9606 GN=PDK3 PE=1 SV=1	PDK3	46.9389	16.7	6	6	5625.2	6127.8	6472.52	7795.2	7994.4	7723.67	6584.48	6070.02	5785.37	0.841275	0.91644	0.967996	1.16581	1.1956	1.15511	0.984739	0.9078	0.86523	1.01176	0.840797	1.29013	0.0036834	0.784232	0.0033535
Q9NQ48	Leucine zipper transcription factor-like protein 1 OS=Homo sapiens OX=9606 GN=LZTFL1 PE=1 SV=1	LZTFL1	34.5922	18.4	5	5	4982.34	4779.4	5914.67	3857.08	4104.5	4296.08	5129.01	4816.74	5301.92	1.03843	0.996129	1.23274	0.803898	0.855464	0.895395	1.069	1.00391	1.10503	0.972651	0.750586	0.781917	0.0284285	1.24393	0.00653503
Q9Y624	Junctional adhesion molecule A OS=Homo sapiens OX=9606 GN=F11R PE=1 SV=1	F11R	32.5831	20.4	5	5	19178.1	18371	19463.6	22628.7	22182.5	23912.9	19322.1	18640	19143	0.944002	0.904272	0.958053	1.11385	1.09188	1.17706	0.951086	0.917515	0.942273	1.00162	0.933841	1.20542	0.00276601	0.830932	0.00176248
P35222	Catenin beta-1 OS=Homo sapiens OX=9606 GN=CTNNB1 PE=1 SV=1	CTNNB1	85.4966	29.7	16	16	7506.67	7095.53	7203.11	9407.82	9152.16	9478.82	7049.78	7025.56	7052.85	0.951921	0.899784	0.913427	1.19301	1.16059	1.20201	0.893983	0.890912	0.894372	0.968947	0.1377	1.28587	0.000226565	0.753534	1.23055e-05
Q13572	Inositol-tetrakisphosphate 1-kinase OS=Homo sapiens OX=9606 GN=ITPK1 PE=1 SV=2	ITPK1	45.621	3.1	1	1	9094.23	9571.21	9650.56	7380.03	5835.68	6729.64	9982.95	10667	9538.62	1.04332	1.09804	1.10714	0.846658	0.669486	0.772044	1.14527	1.22375	1.0943	1.06613	0.165653	0.704384	0.00742744	1.51356	0.00522985
P21399	Cytoplasmic aconitate hydratase OS=Homo sapiens OX=9606 GN=ACO1 PE=1 SV=3	ACO1	98.3989	26.2	21	20	24635.3	24983.3	24918.5	20165.2	19250.7	19963.8	24287.8	24519.6	24970.2	1.06752	1.0826	1.07979	0.873817	0.834187	0.865091	1.05246	1.06251	1.08203	0.98981	0.326021	0.796646	0.000102868	1.24247	0.000182142
O15427	Monocarboxylate transporter 4 OS=Homo sapiens OX=9606 GN=SLC16A3 PE=1 SV=1	SLC16A3	49.4694	19.6	8	8	48492.7	46401.1	46636.3	84995.6	81076.8	84854	62427	61038.4	59803.7	0.75806	0.725363	0.729039	1.32869	1.26743	1.32648	0.975887	0.954179	0.934878	1.29491	0.000157072	1.77295	1.03819e-05	0.73037	9.26259e-05
Q5TH69	Brefeldin A-inhibited guanine nucleotide-exchange protein 3 OS=Homo sapiens OX=9606 GN=ARFGEF3 PE=1 SV=3	ARFGEF3	240.651	2.6	4	4	3203.78	2885.97	2793.49	2214.52	2461.17	2484.48	3312.53	2703.76	2952.06	1.15282	1.03846	1.00518	0.796853	0.885605	0.893992	1.19195	0.972896	1.06224	1.00958	0.918887	0.806032	0.0177505	1.25253	0.0324737
Q5TC84	Opioid growth factor receptor-like protein 1 OS=Homo sapiens OX=9606 GN=OGFRL1 PE=2 SV=1	OGFRL1	51.2517	34.6	12	12	2430.59	2264.44	2550.71	2038.36	1957.38	1916.75	3080.12	3235.19	2825.56	0.980996	0.913935	1.02948	0.82269	0.790006	0.773608	1.24315	1.30573	1.14041	1.26155	0.011556	0.815996	0.00655365	1.54602	0.000564336
O75438	NADH dehydrogenase [ubiquinone] 1 beta subcomplex subunit 1 OS=Homo sapiens OX=9606 GN=NDUFB1 PE=1 SV=1	NDUFB1	6.9612	34.5	3	3	18542.1	19946.2	21000.7	10804.8	10843.5	11097.8	15829	15898.3	15849.8	1.19359	1.28398	1.35186	0.69553	0.698017	0.714388	1.01895	1.02341	1.02029	0.799764	0.00355471	0.550457	8.77686e-05	1.45291	1.59044e-06
P42892	Endothelin-converting enzyme 1 OS=Homo sapiens OX=9606 GN=ECE1 PE=1 SV=2	ECE1	87.1637	21.6	17	17	13290.8	12431.2	12449.7	17374.7	16805.5	17319.6	24471.6	26079.1	25678.7	0.721018	0.674384	0.675387	0.942564	0.911685	0.939575	1.32756	1.41477	1.39305	1.99701	1.88361e-05	1.34916	0.000254529	1.48019	5.73053e-05
Q96MU7	YTH domain-containing protein 1 OS=Homo sapiens OX=9606 GN=YTHDC1 PE=1 SV=3	YTHDC1	84.7003	8.4	7	7	1749.72	1732.05	1719.79	1858.23	2267.88	2157.69	1331.92	1379.9	1586.33	0.997719	0.987638	0.980649	1.05959	1.29318	1.23035	0.759483	0.786839	0.904551	0.826321	0.0224924	1.20806	0.0366287	0.684005	0.00911518
Q96BW5	Phosphotriesterase-related protein OS=Homo sapiens OX=9606 GN=PTER PE=1 SV=1	PTER	39.0179	4.9	2	2	3931.39	3636.8	3618.96	2131.08	1748.11	1829.88	3380.52	3040.34	2806.71	1.35442	1.25293	1.24678	0.734185	0.602247	0.630419	1.16464	1.04744	0.966951	0.824837	0.0317878	0.510323	0.000501797	1.6163	0.00395522
Q53FV1	ORM1-like protein 2 OS=Homo sapiens OX=9606 GN=ORMDL2 PE=1 SV=2	ORMDL2	17.3634	12.4	2	1	50516.2	51064.8	49169.8	33674.5	36633.6	39210.7	50171.8	49799	46262.3	1.11843	1.13058	1.08862	0.745556	0.811071	0.868128	1.11081	1.10255	1.02425	0.970031	0.334224	0.726489	0.00210921	1.33523	0.00472453
Q969T7	7-methylguanosine phosphate-specific 5'-nucleotidase OS=Homo sapiens OX=9606 GN=NT5C3B PE=1 SV=4	NT5C3B	34.3894	9	2	2	4252.61	4311.54	4482.8	3587.55	2958.5	2973.15	3950.19	3789.93	4319.74	1.10534	1.12066	1.16517	0.932477	0.768973	0.772781	1.02674	0.98508	1.12279	0.924343	0.127856	0.729611	0.00816064	1.2669	0.0322807
P51805	Plexin-A3 OS=Homo sapiens OX=9606 GN=PLXNA3 PE=1 SV=3	PLXNA3	207.717	1.4	2	2	1174.44	922.449	694.192	1453.56	1405.32	1811.08	1162.51	1235.46	984.477	0.974778	0.765625	0.576173	1.20644	1.1664	1.50318	0.96487	1.02542	0.817108	1.21187	0.274711	1.67317	0.0363489	0.724298	0.0374159
O15347	High mobility group protein B3 OS=Homo sapiens OX=9606 GN=HMGB3 PE=1 SV=4	HMGB3	22.98	15	3	3	14184.2	14685.1	14256.4	9729.11	8447.77	8032.72	12001.5	16471.9	15504.7	1.12659	1.16637	1.13233	0.772741	0.670969	0.638004	0.95323	1.3083	1.23147	1.01977	0.919116	0.607749	0.00100967	1.67794	0.0104955
Q9NRN7	L-aminoadipate-semialdehyde dehydrogenase-phosphopantetheinyl transferase OS=Homo sapiens OX=9606 GN=AASDHPPT PE=1 SV=2	AASDHPPT	35.776	25.9	7	7	4741.34	5145.75	5004.39	3375.41	3090.09	3196.28	3554.86	3858.45	4212.17	1.17948	1.28008	1.24492	0.839685	0.768705	0.795123	0.884325	0.959846	1.04784	0.78068	0.0102511	0.648813	0.000251656	1.20324	0.0295873
Q9H330	Transmembrane protein 245 OS=Homo sapiens OX=9606 GN=TMEM245 PE=1 SV=3	TMEM245	97.3573	5.7	3	3	9580.96	10909.4	10103.7	12540.3	12332.3	12602.6	9792.46	10336.1	9473.5	0.882846	1.00525	0.93101	1.15554	1.13637	1.16128	0.902335	0.952429	0.872944	0.967578	0.517963	1.22492	0.00592799	0.789912	0.000838805
Q9Y605	MORF4 family-associated protein 1 OS=Homo sapiens OX=9606 GN=MRFAP1 PE=1 SV=1	MRFAP1	14.6496	26.8	2	2	1829.75	2544.56	2458.81	1293.35	786.822	798.239	2728.6	2826.77	2389.11	0.932698	1.29707	1.25336	0.659274	0.401076	0.406896	1.39088	1.44092	1.21783	1.16264	0.244963	0.421244	0.0104478	2.76002	0.00369899
P62805	Histone H4 OS=Homo sapiens OX=9606 GN=H4C16 PE=1 SV=2	H4C16	11.3673	55.3	11	11	98152.5	93664.9	93194.5	68908.8	72378.3	74183.3	90071.6	91528.1	86796.1	1.14891	1.09638	1.09088	0.806603	0.847215	0.868342	1.05432	1.07137	1.01598	0.941701	0.0579177	0.756005	0.000506244	1.24563	0.00119919
Q9BUK6	Protein misato homolog 1 OS=Homo sapiens OX=9606 GN=MSTO1 PE=1 SV=1	MSTO1	61.8354	9.6	5	5	10086.5	10550.6	9689.04	7424.87	8218.11	8401.41	10417.5	10258.8	9743.3	1.07062	1.11989	1.02844	0.788109	0.872307	0.891763	1.10576	1.08892	1.0342	1.00308	0.923007	0.792861	0.0067874	1.26514	0.00539426
O15397	Importin-8 OS=Homo sapiens OX=9606 GN=IPO8 PE=1 SV=2	IPO8	119.938	9.6	11	11	5546.29	6809.76	6638.61	4777.39	5243.76	4387.86	6453.29	5954.63	5866.83	0.965909	1.18595	1.15614	0.832001	0.913221	0.764163	1.12387	1.03702	1.02173	0.9621	0.644089	0.758582	0.0291442	1.26829	0.0156891
Q9BZL1	Ubiquitin-like protein 5 OS=Homo sapiens OX=9606 GN=UBL5 PE=1 SV=1	UBL5	8.54692	12.3	1	1	8832.59	11695.2	11197.2	5919.71	6475.11	7472.38	9297.52	11243.6	9740.24	0.970928	1.2856	1.23086	0.650728	0.71178	0.821406	1.02204	1.23596	1.0707	0.954496	0.704604	0.626232	0.0135799	1.52419	0.0088725
Q8NDX6	Zinc finger protein 740 OS=Homo sapiens OX=9606 GN=ZNF740 PE=1 SV=1	ZNF740	21.857	6.2	2	2	1028.97	1058.05	1180.59	1503.42	1358.49	1295.75	1098.96	860.208	1042.65	0.888144	0.913241	1.01901	1.29765	1.17256	1.11841	0.948553	0.742476	0.89995	0.918657	0.358942	1.27238	0.0165809	0.721998	0.0189339
Q15041	ADP-ribosylation factor-like protein 6-interacting protein 1 OS=Homo sapiens OX=9606 GN=ARL6IP1 PE=1 SV=2	ARL6IP1	23.3628	8.9	2	2	93726.3	100819	101430	66715.5	67986.3	72114.8	81632.4	86031.9	86946.6	1.11372	1.198	1.20526	0.792761	0.807862	0.85692	0.970014	1.02229	1.03316	0.860244	0.00934333	0.698764	0.000487721	1.23109	0.00241043
P36405	ADP-ribosylation factor-like protein 3 OS=Homo sapiens OX=9606 GN=ARL3 PE=1 SV=2	ARL3	20.4555	12.1	2	2	10208.8	12996.9	12079.2	9683.83	9441.16	8428.62	13348.7	13081	11831.4	0.908799	1.157	1.0753	0.862066	0.840462	0.750325	1.18832	1.16448	1.05325	1.08435	0.353106	0.78089	0.0427289	1.38861	0.00439696
Q15435	Protein phosphatase 1 regulatory subunit 7 OS=Homo sapiens OX=9606 GN=PPP1R7 PE=1 SV=1	PPP1R7	41.5642	36.7	10	10	11726.2	11913.7	11792.4	10068.2	9636.28	9713.67	12285.9	12676.1	12328.4	1.03324	1.04976	1.03907	0.887144	0.849086	0.855905	1.08256	1.11694	1.0863	1.05244	0.00952607	0.830262	0.000198579	1.2676	0.000143456
Q9P1F3	Costars family protein ABRACL OS=Homo sapiens OX=9606 GN=ABRACL PE=1 SV=1	ABRACL	9.05649	35.8	2	2	52800.6	52701.2	54282.1	38654.9	33603.9	34849.7	39836.3	47414.5	48982.5	1.1788	1.17658	1.21188	0.862991	0.750226	0.778039	0.889367	1.05855	1.09356	0.852609	0.0654411	0.670333	0.000732697	1.27192	0.0359346
Q12899	Tripartite motif-containing protein 26 OS=Homo sapiens OX=9606 GN=TRIM26 PE=1 SV=1	TRIM26	62.1659	16.9	9	9	2271.2	2298.24	2576.11	1644.9	1847.8	1638.73	2019.06	2163.29	2129.59	1.09962	1.11271	1.24725	0.796393	0.894628	0.793408	0.977546	1.04738	1.03106	0.883338	0.0533271	0.718129	0.00417269	1.23005	0.00953328
Q8NC56	LEM domain-containing protein 2 OS=Homo sapiens OX=9606 GN=LEMD2 PE=1 SV=1	LEMD2	56.9752	27.8	14	14	8251.87	8250.87	7944.36	9808.35	9687.92	10129.9	7649.4	7617.21	8322.82	0.956275	0.956158	0.920638	1.13665	1.12269	1.17391	0.886456	0.882727	0.964496	0.964918	0.312259	1.21185	0.000469954	0.796237	0.00197941
Q9C005	Protein dpy-30 homolog OS=Homo sapiens OX=9606 GN=DPY30 PE=1 SV=1	DPY30	11.2497	16.2	2	2	14018.6	14853.5	14698.2	11312.8	11280.9	12873	13593.5	15800.7	18076.9	0.997307	1.0567	1.04565	0.804811	0.802544	0.915809	0.967065	1.12409	1.28602	1.08953	0.399691	0.814013	0.0116112	1.33847	0.0369908
Q9NS91	E3 ubiquitin-protein ligase RAD18 OS=Homo sapiens OX=9606 GN=RAD18 PE=1 SV=2	RAD18	56.2226	13.5	5	5	4002.83	4133.55	3738.39	3103.11	3171.7	3031.74	2601.6	2298.98	2507.27	1.26011	1.30126	1.17686	0.976874	0.998466	0.954405	0.818996	0.723728	0.789299	0.62383	0.000557138	0.783725	0.00168433	0.795982	0.00413917
Q9UIL1	Short coiled-coil protein OS=Homo sapiens OX=9606 GN=SCOC PE=1 SV=2	SCOC	18.0455	11.3	1	1	10884	10913.3	10000.9	7949.97	8429.48	7104.63	9646.03	12180.3	10900.2	1.11303	1.11603	1.02272	0.812983	0.862019	0.726537	0.986427	1.24558	1.11468	1.02919	0.74934	0.738533	0.00619316	1.39356	0.0171485
Q9UI95	Mitotic spindle assembly checkpoint protein MAD2B OS=Homo sapiens OX=9606 GN=MAD2L2 PE=1 SV=2	MAD2L2	24.3345	19.9	3	3	9296.94	10145.8	10196.8	7475.39	8784.97	8148.64	6331.76	4922.11	6413.3	1.16673	1.27325	1.27965	0.938129	1.10247	1.02262	0.794608	0.617703	0.804841	0.596069	0.00456284	0.82353	0.0243488	0.723797	0.0285494
Q6P1N9	Deoxyribonuclease TATDN1 OS=Homo sapiens OX=9606 GN=TATDN1 PE=1 SV=2	TATDN1	33.6017	32	8	8	7588.83	8709.99	8138.08	5623.69	6046.44	6035.83	6768.81	7738.85	7040.83	1.07235	1.23078	1.14996	0.794663	0.854402	0.852901	0.956476	1.09355	0.994914	0.881801	0.0888841	0.724558	0.00228486	1.21702	0.013537
Q96RS6	NudC domain-containing protein 1 OS=Homo sapiens OX=9606 GN=NUDCD1 PE=1 SV=2	NUDCD1	66.7558	29.8	14	14	9355.61	10144.2	9939.97	8167.14	8133.78	8197.92	9460.8	10129.9	10014.6	1.00786	1.09281	1.07081	0.879828	0.876235	0.883144	1.01919	1.09128	1.07885	1.00562	0.86694	0.832169	0.00168866	1.20844	0.000885402
Q9BV86	N-terminal Xaa-Pro-Lys N-methyltransferase 1 OS=Homo sapiens OX=9606 GN=NTMT1 PE=1 SV=3	NTMT1	25.387	11.2	4	4	9867.68	11054.8	9869.28	8094.79	7736.4	8911.19	9693.73	10729.3	10224	1.03049	1.15446	1.03066	0.845348	0.807922	0.930606	1.01233	1.12047	1.0677	0.995301	0.935551	0.80354	0.0176778	1.23864	0.0135027
P38571	Lysosomal acid lipase/cholesteryl ester hydrolase OS=Homo sapiens OX=9606 GN=LIPA PE=1 SV=2	LIPA	45.419	7	3	3	24683.3	20401.9	20584.4	26403.6	27967.2	26487.5	21116.1	18404.7	18951.5	1.08365	0.895693	0.903705	1.15918	1.22783	1.16287	0.927049	0.808012	0.832015	0.890402	0.202558	1.23129	0.0309273	0.723146	0.00206524
P11766	Alcohol dehydrogenase class-3 OS=Homo sapiens OX=9606 GN=ADH5 PE=1 SV=4	ADH5	39.7242	22.2	6	6	23193	23379	24392.2	19382.8	19061.5	19600.1	25669.4	23698	23965.4	1.03161	1.03988	1.08495	0.862133	0.847842	0.871799	1.14176	1.05407	1.06596	1.03338	0.33267	0.81794	0.000337946	1.26339	0.00088737
Q06136	3-ketodihydrosphingosine reductase OS=Homo sapiens OX=9606 GN=KDSR PE=1 SV=1	KDSR	36.1871	9	3	3	1770.97	1638.39	1901.36	2120.05	2288.04	2110.35	1794.96	1825.05	1633.75	0.933021	0.863171	1.00172	1.11693	1.20543	1.11182	0.945661	0.961513	0.860728	0.989275	0.863306	1.22741	0.0149436	0.805984	0.00753682
O43847	Nardilysin OS=Homo sapiens OX=9606 GN=NRDC PE=1 SV=3	NRDC	131.701	15.8	15	15	5242.81	5453.46	5715.82	4210.7	4175.91	4302.49	5948.73	6079.38	6010.18	1.00097	1.04119	1.09128	0.803918	0.797276	0.821443	1.13575	1.16069	1.14748	1.09909	0.0209709	0.773155	0.000635927	1.42156	5.47283e-06
Q9H694	Protein bicaudal C homolog 1 OS=Homo sapiens OX=9606 GN=BICC1 PE=1 SV=2	BICC1	104.844	7.2	6	6	4657.17	5083.25	5387.87	3641.36	3676.3	3677.96	4395.51	4927.77	3968.02	1.06341	1.1607	1.23026	0.831462	0.83944	0.839819	1.00366	1.1252	0.90605	0.878571	0.156525	0.726825	0.00171737	1.20878	0.0413829
P69905	Hemoglobin subunit alpha OS=Homo sapiens OX=9606 GN=HBA2 PE=1 SV=2	HBA2	15.2575	38	3	3	7181.15	7890.16	9051.66	4600.57	5080.28	4854.26	8121.36	8337.84	7734.63	1.0283	1.12982	1.29614	0.658772	0.727464	0.695099	1.16293	1.19393	1.10755	1.00294	0.925969	0.602542	0.00233593	1.66451	0.000146416
P29597	Non-receptor tyrosine-protein kinase TYK2 OS=Homo sapiens OX=9606 GN=TYK2 PE=1 SV=3	TYK2	133.65	3.2	4	4	2887.17	2662.16	2194.84	3782.37	3706.87	3352.03	2508.25	2920.66	3095.64	0.958486	0.883786	0.728645	1.25567	1.23061	1.11281	0.832692	0.969604	1.02769	1.10077	0.391274	1.39993	0.0188325	0.786306	0.0291875
Q8IWT0	Protein archease OS=Homo sapiens OX=9606 GN=ZBTB8OS PE=1 SV=2	ZBTB8OS	19.4908	13.2	2	2	9427.94	9958.55	9410.48	7817.83	8029.21	7204.21	9896.02	9603.83	8509.14	1.06254	1.12234	1.06057	0.881078	0.904901	0.811923	1.11529	1.08236	0.95899	0.972636	0.585099	0.800474	0.00400667	1.21507	0.0265732
Q8WUN7	Ubiquitin domain-containing protein 2 OS=Homo sapiens OX=9606 GN=UBTD2 PE=1 SV=2	UBTD2	26.1895	27.4	3	2	10074.5	8930.44	8743.92	11426.5	11764.4	11768	9105.07	8815.2	9481.4	1.00623	0.891959	0.87333	1.14126	1.17501	1.17537	0.909401	0.880449	0.946988	0.987486	0.832067	1.25983	0.00673175	0.783825	0.000464906
Q14573	Inositol 1,4,5-trisphosphate receptor type 3 OS=Homo sapiens OX=9606 GN=ITPR3 PE=1 SV=2	ITPR3	304.106	29.3	63	56	9365.32	9624.69	9750.31	12178.8	11995.6	12255.8	9647.11	10008.6	9849.38	0.890282	0.914938	0.92688	1.15773	1.14032	1.16506	0.917069	0.951428	0.936298	1.02661	0.174625	1.26756	6.11455e-05	0.809907	7.02241e-05

## Sheet: Sheet1
Names	total	elements
MG+si-NC VS Con+si-NC MG+si-PIEZO1 VS MG+si-NC	369	P05161 Q8NF37 Q6IA86 P80723 O43657 P07741 P20585 P63218 P25942 P02751 P07093 P22626 Q6IPR1 Q96J84 P02792 Q9Y241 O95297 O60925 P17174 Q9UK76 Q15424 Q9BQ49 P61024 P49427 P03905 Q5R3F8 Q9P0S2 P48507 P16930 Q03405 Q14919 Q8N392 Q9NT62 Q02809 Q9P0J0 O14561 Q12929 Q08345 Q9Y316 Q8IYB1 P42574 Q9BV20 P28290 O95292 P02765 Q8N5L8 Q969T4 Q15126 Q8NC42 Q9H4K7 Q9BS18 Q9P2K6 Q86VN1 Q9UII4 Q9BWJ5 Q8IX01 O95167 …
MG+si-NC VS Con+si-NC	890	Q15631 P35052 Q16666 O00418 Q9UNH6 P13639 Q9BTE6 P03891 Q9UKR5 O43292 Q9Y5R8 Q07954 P09001 Q96CS2 Q01082 P61457 P29992 Q6P2H3 O43491 Q9UBN7 Q15392 Q5TCQ9 Q9NWS8 Q13438 Q7Z569 Q6PJG6 Q96AT1 Q9Y320 Q96LW7 Q9BQ69 P18084 O15460 Q13813 Q9Y3Q3 Q96BI1 Q8WWI5 Q15365 Q8N6N3 O14949 Q6GYQ0 Q96FZ2 Q14160 P09104 P51580 P16383 P51798 Q9UPU5 O75792 Q96P65 Q9BZJ4 Q5JTV8 O00400 Q9NSI2 Q9P0K7 Q9Y242 P54277 O43761 …
MG+si-PIEZO1 VS MG+si-NC	695	Q8NC54 Q5ZPR3 Q04771 P40123 Q9P107 Q9BTX7 Q9NQP4 O43264 Q9BQJ4 Q9Y3B6 Q9C0B1 P45973 Q9Y2G8 Q96JY6 Q08378 Q9NZ71 Q9H3H5 O75152 O75808 Q96HJ9 P17096 Q8TCC3 Q9UHY1 Q6P3X3 Q9Y6I9 Q8IYS1 Q8TDN6 A6ZKI3 O43583 P50402 Q8IXI2 Q14807 Q06265 Q9HC35 P26045 Q9H8V3 Q96I25 Q16543 Q9NYZ3 Q6YN16 P48307 P42226 O43310 Q9Y2Z4 Q9BXV9 P10826 Q13107 Q15561 Q9Y5X1 Q96BJ3 Q5VIR6 Q5T280 O14981 Q9Y248 O14795 O94915 Q03169 …

## Sheet: Sheet2
Protein accession
P05161
Q8NF37
Q6IA86
P80723
O43657
P07741
P20585
P63218
P25942
P02751
P07093
P22626
Q6IPR1
Q96J84
P02792
Q9Y241
O95297
O60925
P17174
Q9UK76
Q15424
Q9BQ49
P61024
P49427
P03905
Q5R3F8
Q9P0S2
P48507
P16930
Q03405
Q14919
Q8N392
Q9NT62
Q02809
Q9P0J0
O14561
Q12929
Q08345
Q9Y316
Q8IYB1
P42574
Q9BV20
P28290
O95292
P02765
Q8N5L8
Q969T4
Q15126
Q8NC42
Q9H4K7
Q9BS18
Q9P2K6
Q86VN1
Q9UII4
Q9BWJ5
Q8IX01
O95167
Q9UNS1
Q16775
Q8TD19
Q96AB3
P62310
P35080
Q96RE7
Q6IA69
O15260
O75884
P51812
O15514
Q9NXH8
P31949
O75531
O43809
O75695
Q01433
P04792
Q9NPA8
P15531
P28289
Q96PY5
Q01628
Q9UKY7
Q9H492
P22392
Q8WWX9
P36404
O95832
Q15465
P00846
Q5VUM1
P60983
Q9ULV4
O14647
P06454
Q9NRX4
O75506
P62070
Q9Y3E7
P63279
Q9P0M6
Q9Y5J9
P61020
O00592
P17676
Q9GZZ1
Q13177
Q14240
Q14534
O15498
Q9Y2Y0
Q86WR0
O43715
Q8WXH0
Q9H2J4
Q96IJ6
Q9BXW6
Q14126
P46783
P61006
Q92567
Q96PC5
P05114
P27701
Q96BD0
Q9P2E3
P29317
Q9BY32
P23921
Q9BRX9
Q8IWB1
P04818
P15954
Q8TCT7
Q8NI77
Q9Y3C8
O60238
Q9UJ14
O94953
Q9Y2G5
P23381
P14174
P07919
Q6ZYL4
P52926
P61088
P54725
P30626
Q99417
Q9NZL9
P16070
Q15629
Q8N5M4
Q92504
Q712K3
O43795
O95989
Q99943
P08962
O60522
P07602
Q14558
Q9UI30
Q8TAD7
Q96IU4
O00461
Q16352
Q96LB3
Q969X1
Q99627
Q969V6
Q9BPZ3
P38936
O00767
Q9P0P0
P29966
P35613
Q8N5M9
P62328
P30046
Q92530
O15212
Q9Y4D1
Q6P1M3
Q9NRX2
O15525
P13637
P32970
P62875
P52888
Q9BV40
P61073
P50583
Q86X29
P56378
P43007
Q9ULS5
P09429
P61970
Q02318
O95749
Q9BRS2
Q9Y2S6
O00244
Q6UW68
Q9HCM4
O43674
Q16527
Q9UBW8
O60437
O95861
O60547
Q9HAU8
O94851
O00762
Q9H5V8
P51570
P05204
Q9Y6X4
Q8IXM6
Q53H96
O00625
Q8NAT1
Q969P0
Q96DE0
P17081
Q86WA6
P01116
Q8N138
P01024
P36915
P00374
Q9HB07
P38435
Q14344
Q8WUW1
P61803
L0R8F8
P09669
P06132
Q9NX08
Q9NY65
Q9BQB6
Q6WCQ1
P62277
Q6GMV3
P00568
Q96H20
P56385
Q9Y5U9
Q9HD34
Q9UKK9
Q6P6C2
P02768
A1L188
P62269
P27708
P56937
Q8TE02
Q86Y79
P00156
O95674
Q9H910
O95352
Q9Y2R9
P28676
Q9BV57
Q9HBL8
Q6UXI9
O14737
P17026
Q9NUB1
Q15785
P61129
O75935
P09211
Q99584
Q9UL33
Q8IY45
Q9H9T3
P62745
Q8N2H4
Q9NQR4
Q12983
O95336
P41567
Q9H4I9
Q8IXZ2
Q8WVY7
Q01650
Q4G0P3
Q9UK41
O43731
P33552
P0DMV8
P31939
O75347
P25445
O95149
Q8NCC3
P20618
P43487
P07305
O75616
P62861
Q8NFV4
Q6PCE3
Q8NE01
P13284
A0MZ66
Q96E39
Q00534
Q96G46
Q9H3K6
Q9Y597
P01112
O75907
Q9BV44
Q9BQ61
Q96IG2
P36969
P31942
Q15120
Q9NQ48
Q9Y624
P35222
Q13572
P21399
O15427
Q5TH69
Q5TC84
O75438
P42892
Q96MU7
Q96BW5
Q53FV1
Q969T7
P51805
O15347
Q9NRN7
Q9H330
Q9Y605
P62805
Q9BUK6
O15397
Q9BZL1
Q8NDX6
Q15041
P36405
Q15435
Q9P1F3
Q12899
Q8NC56
Q9C005
Q9NS91
Q9UIL1
Q9UI95
Q6P1N9
Q96RS6
Q9BV86
P38571
P11766
Q06136
O43847
Q9H694
P69905
P29597
Q8IWT0
Q8WUN7
Q14573
